# Supplementary material for: Deregulation of the Kallikrein Protease Family in the Salivary Glands of the Sjögren’s Syndrome ERdj5 Knockout Mouse Model
Source: Front Immunol. 2021 Jul 7;12:693911. doi: 10.3389/fimmu.2021.693911 (PMC8292930; doi:10.3389/fimmu.2021.693911)
Supplement: Supplementary Image 1 — Classification of proteins with significant proteomic relative abundance difference in the comparisons between wildtypes and knockouts according to KEGG pathways and reactome pathways in STRING analysis. Results for both sexes are presented. The proteins which were identified with significantly different relative abundances but were not part of any of the specific pathways are not presented. [file DataSheet_1.zip › 693911_SupMaterial/Data Sheet 2.XLSX]

## Sheet: 2 peptides
Data Sheet 2:
Comprehensive list of all identified proteins in the proteomic mass spec analysis and quantitative comparison between groups MWT vs MKO, using three metrics: Total counted spectra, NSAF and emPAI.
			Total Spectra				NSAF				emPAI
MS/MS View:Identified Proteins (908)<BR>Including 187 Decoys	Accession Number	Molecular Weight	T-Test (p-value)	Quantitative Profile	Fold Change by Category		T-Test (p-value)	Quantitative Profile	Fold Change by Category		T-Test (p-value)	Quantitative Profile	Fold Change by Category
14-3-3 protein epsilon OS=Mus musculus GN=Ywhae PE=1 SV=1	1433E_MOUSE	29 kDa	0.13	[]	1.4		0.1	[]	1.4		0.53	[]	0.9
14-3-3 protein gamma OS=Mus musculus GN=Ywhag PE=1 SV=2	1433G_MOUSE	28 kDa	0.017	WT low, knock high	1.7		0.039	WT low, knock high	1.8		0.22	[]	1.3
14-3-3 protein zeta/delta OS=Mus musculus GN=Ywhaz PE=1 SV=1	1433Z_MOUSE	28 kDa	0.17	[]	0.8		0.3	[]	0.8		0.29	[]	0.8
Serine/threonine-protein phosphatase 2A 65 kDa regulatory subunit A alpha isoform OS=Mus musculus GN=Ppp2r1a PE=1 SV=3	2AAA_MOUSE	65 kDa	0.44	[]	0.7		0.41	[]	0.7		0.36	[]	0.6
3-hydroxyisobutyrate dehydrogenase, mitochondrial OS=Mus musculus GN=Hibadh PE=1 SV=1	3HIDH_MOUSE	35 kDa	0.26	[]	0.3		0.25	[]	0.3		0.21	[]	0.2
6-phosphogluconate dehydrogenase, decarboxylating OS=Mus musculus GN=Pgd PE=1 SV=3	6PGD_MOUSE	53 kDa	0.16	[]	2.3		0.14	[]	2.4		0.47	[]	1.4
6-phosphogluconolactonase OS=Mus musculus GN=Pgls PE=2 SV=1	6PGL_MOUSE	27 kDa	0.23	[]	0.6		0.29	[]	0.6		0.28	[]	0.6
Collagen alpha-5(VI) chain OS=Mus musculus GN=Col6a5 PE=4 SV=1	A0A087WNL6_MOUSE (+1)	290 kDa	0.34	[]	INF		0.34	[]	INF		0.34	[]	INF
Ankyrin-3 (Fragment) OS=Mus musculus GN=Ank3 PE=4 SV=1	A0A087WNU5_MOUSE	316 kDa	0.34	[]	0		0.34	[]	0		0.34	[]	0
Neurofascin OS=Mus musculus GN=Nfasc PE=4 SV=1	A0A087WPX3_MOUSE (+3)	150 kDa	0.34	[]	0		0.34	[]	0		0.34	[]	0
Tubulin alpha-4A chain (Fragment) OS=Mus musculus GN=Tuba4a PE=1 SV=1	A0A0A0MQA5_MOUSE (+1)	53 kDa	0.12	[]	2		0.56	[]	0.7		0.32	[]	1.5
Glyceraldehyde-3-phosphate dehydrogenase OS=Mus musculus GN=Gapdh PE=3 SV=1	A0A0A0MQF6_MOUSE	39 kDa	0.24	[]	1.2		0.22	[]	1.3		0.5	[]	1.1
Polycystic kidney disease protein 1-like 1 (Fragment) OS=Mus musculus GN=Pkd1l1 PE=4 SV=1	A0A0A0MQK4_MOUSE (+1)	281 kDa	0.34	[]	INF		0.34	[]	INF		0.34	[]	INF
Tetratricopeptide repeat protein 28 OS=Mus musculus GN=Ttc28 PE=4 SV=1	A0A0A0MQN9_MOUSE (+1)	271 kDa	0.34	[]	INF		0.34	[]	INF		0.34	[]	INF
cAMP-dependent protein kinase type II-alpha regulatory subunit OS=Mus musculus GN=Prkar2a PE=1 SV=1	A0A0A6YX73_MOUSE (+3)	43 kDa	0.59	[]	1.6		0.56	[]	1.6		0.76	[]	0.8
Oxysterol-binding protein-related protein 9 OS=Mus musculus GN=Osbpl9 PE=1 SV=1	A0A0A6YXH3_MOUSE (+6)	84 kDa	0.43	[]	5.9		0.41	[]	7.1		0.42	[]	6.7
Protein Ighg2c (Fragment) OS=Mus musculus GN=Ighg2c PE=4 SV=1	A0A0A6YY53_MOUSE (+1)	37 kDa	0.066	[]	INF		0.066	[]	INF		0.073	[]	INF
Alpha-1-antitrypsin 1-5 OS=Mus musculus GN=Serpina1e PE=1 SV=1	A1AT5_MOUSE	46 kDa	0.044	WT low, knock high	6.7		0.041	WT low, knock high	7.2		0.049	WT low, knock high	4.8
Alpha actinin 1a OS=Mus musculus GN=Actn1 PE=2 SV=1	A1BN54_MOUSE (+1)	103 kDa	0.54	[]	0.7		0.16	[]	0.3		0.25	[]	0.5
Ribosomal protein L19 OS=Mus musculus GN=Rpl19 PE=3 SV=1	A2A547_MOUSE (+1)	23 kDa	0.084	[]	0.7		0.14	[]	0.7		0.08	[]	0.5
Protein Krtap9-5 OS=Mus musculus GN=Krtap9-5 PE=4 SV=1	A2A5X3_MOUSE	38 kDa	0.22	[]	0		0.22	[]	0		0.25	[]	0
Protein deglycase DJ-1 OS=Mus musculus GN=Park7 PE=1 SV=1	A2A813_MOUSE (+2)	18 kDa	0.18	[]	2		0.18	[]	2		0.55	[]	1.4
Protein D630003M21Rik OS=Mus musculus GN=D630003M21Rik PE=4 SV=1	A2AC60_MOUSE	120 kDa	0.34	[]	INF		0.34	[]	INF		0.34	[]	INF
Dolichyl-diphosphooligosaccharide--protein glycosyltransferase subunit 2 OS=Mus musculus GN=Rpn2 PE=4 SV=1	A2ACG7_MOUSE (+1)	68 kDa	0.61	[]	1.3		0.54	[]	1.4		0.64	[]	1.3
3-hydroxyacyl-CoA dehydrogenase type-2 OS=Mus musculus GN=Hsd17b10 PE=1 SV=1	A2AFQ2_MOUSE (+1)	28 kDa	0.12	[]	1.6		0.14	[]	1.7		0.3	[]	1.4
Mediator of RNA polymerase II transcription subunit 12 OS=Mus musculus GN=Med12 PE=1 SV=1	A2AGH8_MOUSE (+3)	241 kDa	0.35	[]	4.7		0.35	[]	5.4		0.36	[]	4.8
Heterogeneous nuclear ribonucleoprotein A3 OS=Mus musculus GN=Hnrnpa3 PE=4 SV=1	A2AL12_MOUSE (+1)	34 kDa	0.092	[]	3.8		0.089	[]	4.1		0.087	[]	4
Capping protein (Actin filament) muscle Z-line, beta, isoform CRA_a OS=Mus musculus GN=Capzb PE=1 SV=1	A2AMW0_MOUSE (+3)	29 kDa	0.48	[]	0.4		0.51	[]	0.5		0.41	[]	0.4
Fibrillin-1 OS=Mus musculus GN=Fbn1 PE=4 SV=1	A2AQ53_MOUSE	312 kDa	0.3	[]	0.3		0.29	[]	0.3		0.24	[]	0.3
Golgi reassembly stacking protein 2, isoform CRA_d OS=Mus musculus GN=Gorasp2 PE=1 SV=1	A2ATI9_MOUSE (+1)	45 kDa	0.31	[]	0.2		0.31	[]	0.2		0.31	[]	0.3
Ribosome-binding protein 1 OS=Mus musculus GN=Rrbp1 PE=1 SV=1	A2AVJ7_MOUSE (+1)	158 kDa	0.92	[]	1		0.96	[]	1		0.58	[]	0.8
Cytoplasmic dynein 1 intermediate chain 2 OS=Mus musculus GN=Dync1i2 PE=1 SV=1	A2BFF8_MOUSE (+1)	68 kDa	0.58	[]	0.9		0.57	[]	0.9		0.033	WT high, knock low	0.6
Alpha-2-macroglobulin OS=Mus musculus GN=A2m PE=1 SV=3	A2M_MOUSE	166 kDa	0.74	[]	1.3		0.73	[]	1.3		0.78	[]	1.2
Gsc2 protein OS=Mus musculus GN=Gsc2 PE=2 SV=1	A2RTU1_MOUSE	24 kDa	0.34	[]	INF		0.34	[]	INF		0.34	[]	INF
Chymase OS=Mus musculus GN=Cma1 PE=2 SV=1	A4QPC5_MOUSE	29 kDa	0.7	[]	1.3		0.73	[]	1.3		0.85	[]	1.2
Aldolase A splice variant 2 OS=Mus musculus GN=Aldoa PE=2 SV=1	A6ZI44_MOUSE (+1)	45 kDa	0.25	[]	0.8		0.3	[]	0.8		0.075	[]	0.7
Beta-globin OS=Mus musculus GN=Hbbt1 PE=3 SV=1	A8DUK4_MOUSE	16 kDa	< 0.00010	WT low, knock high	19		0.0021	WT low, knock high	INF		< 0.00010	WT low, knock high	24
Aspartate aminotransferase, mitochondrial OS=Mus musculus GN=Got2 PE=1 SV=1	AATM_MOUSE	47 kDa	0.52	[]	1.4		0.52	[]	1.4		0.75	[]	1.2
Acetyl-CoA carboxylase 2 OS=Mus musculus GN=Acacb PE=1 SV=1	ACACB_MOUSE	276 kDa	0.15	[]	INF		0.15	[]	INF		0.15	[]	INF
Long-chain specific acyl-CoA dehydrogenase, mitochondrial OS=Mus musculus GN=Acadl PE=1 SV=2	ACADL_MOUSE	48 kDa	0.66	[]	1.2		0.59	[]	1.2		0.17	[]	1.7
Medium-chain specific acyl-CoA dehydrogenase, mitochondrial OS=Mus musculus GN=Acadm PE=1 SV=1	ACADM_MOUSE	46 kDa	0.22	[]	0.5		0.23	[]	0.5		0.22	[]	0.4
Short-chain specific acyl-CoA dehydrogenase, mitochondrial OS=Mus musculus GN=Acads PE=1 SV=2	ACADS_MOUSE	45 kDa	0.61	[]	0.8		0.62	[]	0.8		0.34	[]	0.6
Very long-chain specific acyl-CoA dehydrogenase, mitochondrial OS=Mus musculus GN=Acadvl PE=1 SV=3	ACADV_MOUSE	71 kDa	0.38	[]	0.6		0.37	[]	0.6		0.43	[]	0.6
Acyl-CoA-binding protein OS=Mus musculus GN=Dbi PE=1 SV=2	ACBP_MOUSE (+2)	10 kDa	0.73	[]	0.8		0.7	[]	0.8		0.52	[]	0.6
Short/branched chain specific acyl-CoA dehydrogenase, mitochondrial OS=Mus musculus GN=Acadsb PE=1 SV=1	ACDSB_MOUSE	48 kDa	0.52	[]	0.7		0.64	[]	0.7		0.45	[]	0.6
ATP-citrate synthase OS=Mus musculus GN=Acly PE=1 SV=1	ACLY_MOUSE (+1)	120 kDa	0.17	[]	0.4		0.18	[]	0.4		0.15	[]	0.3
Cytoplasmic aconitate hydratase OS=Mus musculus GN=Aco1 PE=1 SV=3	ACOC_MOUSE	98 kDa	0.92	[]	1.1		0.92	[]	1.1		0.82	[]	1.1
Aconitate hydratase, mitochondrial OS=Mus musculus GN=Aco2 PE=1 SV=1	ACON_MOUSE	85 kDa	0.0035	WT low, knock high	1.3		0.00094	WT low, knock high	1.4		0.12	[]	1.1
Acetyl-coenzyme A synthetase 2-like, mitochondrial OS=Mus musculus GN=Acss1 PE=1 SV=1	ACS2L_MOUSE	75 kDa	0.72	[]	0.8		0.73	[]	0.8		0.59	[]	0.7
Acyl-CoA synthetase family member 2, mitochondrial OS=Mus musculus GN=Acsf2 PE=1 SV=1	ACSF2_MOUSE	68 kDa	0.9	[]	1		0.95	[]	1		0.82	[]	0.9
Long-chain-fatty-acid--CoA ligase 1 OS=Mus musculus GN=Acsl1 PE=1 SV=2	ACSL1_MOUSE (+1)	78 kDa	0.12	[]	INF		0.12	[]	INF		0.11	[]	INF
Actin, cytoplasmic 1 OS=Mus musculus GN=Actb PE=1 SV=1	ACTB_MOUSE (+1)	42 kDa	0.48	[]	0.9		0.72	[]	0.9		0.15	[]	0.7
Actin, alpha cardiac muscle 1 OS=Mus musculus GN=Actc1 PE=1 SV=1	ACTC_MOUSE	42 kDa	0.3	[]	0.8		0.37	[]	0.8		0.35	[]	0.8
Alpha-actinin-4 OS=Mus musculus GN=Actn4 PE=1 SV=1	ACTN4_MOUSE	105 kDa	0.3	[]	1.5		0.28	[]	1.5		0.51	[]	1.3
ADP/ATP translocase 2 OS=Mus musculus GN=Slc25a5 PE=1 SV=3	ADT2_MOUSE	33 kDa	0.91	[]	0.9		0.93	[]	0.9		0.071	[]	1.9
Apoptosis-inducing factor 1, mitochondrial OS=Mus musculus GN=Aifm1 PE=1 SV=1	AIFM1_MOUSE (+1)	67 kDa	0.53	[]	0.4		0.54	[]	0.4		0.44	[]	0.3
Aminoacyl tRNA synthase complex-interacting multifunctional protein 2 OS=Mus musculus GN=Aimp2 PE=1 SV=2	AIMP2_MOUSE (+1)	35 kDa	0.39	[]	2.1		0.35	[]	2.3		0.49	[]	1.8
Retinal dehydrogenase 1 OS=Mus musculus GN=Aldh1a1 PE=1 SV=5	AL1A1_MOUSE	54 kDa	0.59	[]	1.3		0.53	[]	1.3		0.73	[]	1.2
Serum albumin OS=Mus musculus GN=Alb PE=1 SV=3	ALBU_MOUSE	69 kDa	0.2	[]	1.2		0.12	[]	1.3		0.53	[]	1.1
Aldehyde dehydrogenase, mitochondrial OS=Mus musculus GN=Aldh2 PE=1 SV=1	ALDH2_MOUSE	57 kDa	0.86	[]	1.1		0.83	[]	1.1		0.79	[]	1.1
Aldose reductase OS=Mus musculus GN=Akr1b1 PE=1 SV=3	ALDR_MOUSE	36 kDa	0.023	WT low, knock high	4.5		0.023	WT low, knock high	4.7		0.033	WT low, knock high	4.6
Aminopeptidase B OS=Mus musculus GN=Rnpep PE=2 SV=2	AMPB_MOUSE (+1)	72 kDa	0.27	[]	2		0.24	[]	2.1		0.49	[]	1.6
Aminopeptidase N OS=Mus musculus GN=Anpep PE=1 SV=4	AMPN_MOUSE	110 kDa	0.77	[]	0.9		0.84	[]	1		0.26	[]	0.8
Annexin A11 OS=Mus musculus GN=Anxa11 PE=1 SV=2	ANX11_MOUSE	54 kDa	0.028	WT low, knock high	2.4		0.026	WT low, knock high	2.5		0.058	[]	2.2
Annexin A1 OS=Mus musculus GN=Anxa1 PE=1 SV=2	ANXA1_MOUSE	39 kDa	0.76	[]	1.1		0.76	[]	1.1		0.98	[]	1
Annexin A2 OS=Mus musculus GN=Anxa2 PE=1 SV=2	ANXA2_MOUSE	39 kDa	0.77	[]	1.1		0.7	[]	1.1		0.62	[]	0.9
Annexin A4 OS=Mus musculus GN=Anxa4 PE=2 SV=4	ANXA4_MOUSE	36 kDa	0.61	[]	0.8		0.59	[]	0.8		0.55	[]	0.7
Annexin A5 OS=Mus musculus GN=Anxa5 PE=1 SV=1	ANXA5_MOUSE	36 kDa	0.71	[]	1.1		0.59	[]	1.1		0.49	[]	0.9
Annexin A6 OS=Mus musculus GN=Anxa6 PE=1 SV=3	ANXA6_MOUSE	76 kDa	0.83	[]	1		0.86	[]	1		0.38	[]	0.8
AP-1 complex subunit beta-1 OS=Mus musculus GN=Ap1b1 PE=1 SV=2	AP1B1_MOUSE	104 kDa	0.85	[]	0.9		0.9	[]	0.9		0.87	[]	0.9
AP-3 complex subunit delta-1 OS=Mus musculus GN=Ap3d1 PE=1 SV=1	AP3D1_MOUSE	135 kDa	0.77	[]	0.8		0.75	[]	0.7		0.72	[]	0.7
Adipocyte plasma membrane-associated protein OS=Mus musculus GN=Apmap PE=1 SV=1	APMAP_MOUSE	46 kDa	0.42	[]	0.5		0.41	[]	0.5		0.33	[]	0.5
Apolipoprotein B-100 OS=Mus musculus GN=Apob PE=1 SV=1	APOB_MOUSE (+1)	509 kDa	0.074	[]	INF		0.068	[]	INF		0.073	[]	INF
ADP-ribosylation factor 1 OS=Mus musculus GN=Arf1 PE=1 SV=2	ARF1_MOUSE (+1)	21 kDa	0.49	[]	0.8		0.53	[]	0.8		0.41	[]	1.3
ADP-ribosylation factor 4 OS=Mus musculus GN=Arf4 PE=1 SV=2	ARF4_MOUSE	20 kDa	0.21	[]	0.4		0.21	[]	0.2		0.27	[]	0.4
ADP-ribosylation factor 6 OS=Mus musculus GN=Arf6 PE=1 SV=2	ARF6_MOUSE	20 kDa	0.21	[]	2.4		0.21	[]	2.4		0.36	[]	1.9
Argininosuccinate lyase OS=Mus musculus GN=Asl PE=1 SV=1	ARLY_MOUSE (+1)	52 kDa	0.94	[]	0.9		0.92	[]	0.9		0.86	[]	0.8
Actin-related protein 3 OS=Mus musculus GN=Actr3 PE=1 SV=3	ARP3_MOUSE	47 kDa	0.76	[]	1.2		0.78	[]	1.2		0.99	[]	1
Asparagine synthetase [glutamine-hydrolyzing] OS=Mus musculus GN=Asns PE=2 SV=3	ASNS_MOUSE	64 kDa	0.68	[]	1.4		0.69	[]	1.4		0.88	[]	1.1
Sodium/potassium-transporting ATPase subunit alpha-1 OS=Mus musculus GN=Atp1a1 PE=1 SV=1	AT1A1_MOUSE	113 kDa	0.85	[]	1.1		0.78	[]	1.1		0.56	[]	1.1
Sodium/potassium-transporting ATPase subunit beta-1 OS=Mus musculus GN=Atp1b1 PE=1 SV=1	AT1B1_MOUSE	35 kDa	0.4	[]	1.6		0.41	[]	1.6		0.61	[]	1.4
Sarcoplasmic/endoplasmic reticulum calcium ATPase 1 OS=Mus musculus GN=Atp2a1 PE=1 SV=1	AT2A1_MOUSE	109 kDa	0.92	[]	0.9		0.34	[]	0		0.77	[]	0.8
ATP synthase F(0) complex subunit B1, mitochondrial OS=Mus musculus GN=Atp5f1 PE=1 SV=1	AT5F1_MOUSE	29 kDa	0.82	[]	1.2		0.81	[]	1.2		0.91	[]	1.1
ATP synthase subunit d, mitochondrial OS=Mus musculus GN=Atp5h PE=1 SV=3	ATP5H_MOUSE (+1)	19 kDa	0.36	[]	1.6		0.34	[]	1.8		0.36	[]	1.8
ATP synthase-coupling factor 6, mitochondrial OS=Mus musculus GN=Atp5j PE=1 SV=1	ATP5J_MOUSE	12 kDa	0.81	[]	0.9		0.92	[]	1		0.77	[]	0.9
ATP synthase subunit alpha, mitochondrial OS=Mus musculus GN=Atp5a1 PE=1 SV=1	ATPA_MOUSE	60 kDa	0.38	[]	0.8		0.41	[]	0.8		0.35	[]	0.8
ATP synthase subunit beta, mitochondrial OS=Mus musculus GN=Atp5b PE=1 SV=2	ATPB_MOUSE	56 kDa	0.0094	WT low, knock high	1.3		0.0025	WT low, knock high	1.3		0.24	[]	1.2
ATP synthase subunit gamma, mitochondrial OS=Mus musculus GN=Atp5c1 PE=1 SV=1	ATPG_MOUSE	33 kDa	0.98	[]	1		0.95	[]	1		0.44	[]	0.5
ATP synthase subunit O, mitochondrial OS=Mus musculus GN=Atp5o PE=1 SV=1	ATPO_MOUSE	23 kDa	0.59	[]	1.3		0.54	[]	1.3		0.86	[]	1.1
Histidine triad nucleotide-binding protein 1 OS=Mus musculus GN=Hint1 PE=1 SV=1	B0R1E3_MOUSE (+1)	13 kDa	0.39	[]	2.3		0.39	[]	2.4		0.48	[]	2
Calcium-transporting ATPase OS=Mus musculus GN=Atp2a3 PE=3 SV=1	B1ATS5_MOUSE (+1)	112 kDa	0.28	[]	0.7		0.28	[]	0.7		0.1	[]	0.7
Ribosomal protein S6 kinase alpha-3 OS=Mus musculus GN=Rps6ka3 PE=4 SV=1	B1AXN9_MOUSE (+1)	81 kDa	0.34	[]	INF		0.34	[]	INF		0.34	[]	INF
Obg-like ATPase 1 OS=Mus musculus GN=Ola1 PE=4 SV=1	B1AYJ9_MOUSE	32 kDa	0.23	[]	1.7		0.21	[]	1.8		0.5	[]	1.4
Basement membrane-specific heparan sulfate proteoglycan core protein OS=Mus musculus GN=Hspg2 PE=4 SV=1	B1B0C7_MOUSE (+1)	469 kDa	0.38	[]	0.5		0.38	[]	0.5		0.25	[]	0.4
Myosin light chain kinase, smooth muscle OS=Mus musculus GN=Mylk PE=1 SV=1	B1B1A8_MOUSE (+1)	214 kDa	0.43	[]	1.3		0.37	[]	1.3		0.97	[]	1
Apoptosis facilitator Bcl-2-like protein 14 OS=Mus musculus GN=Bcl2l14 PE=1 SV=1	B2L14_MOUSE	37 kDa	0.87	[]	0.9		1	[]	1		0.44	[]	0.6
Heterogeneous nuclear ribonucleoprotein K OS=Mus musculus GN=Hnrnpk PE=1 SV=1	B2M1R6_MOUSE (+3)	49 kDa	0.78	[]	1.1		0.77	[]	1.1		0.9	[]	1
Filamin, alpha OS=Mus musculus GN=Flna PE=1 SV=1	B7FAU9_MOUSE	280 kDa	0.34	[]	0.7		0.37	[]	0.7		0.13	[]	0.6
Gene model 131, (NCBI) OS=Mus musculus GN=Cym PE=2 SV=1	B7ZWD6_MOUSE	43 kDa	0.34	[]	INF		0.34	[]	INF		0.34	[]	INF
Mon2 protein OS=Mus musculus GN=Mon2 PE=2 SV=1	B9EKJ3_MOUSE (+2)	188 kDa	0.26	[]	2.2		0.23	[]	2.4		0.29	[]	2.1
B-cell receptor-associated protein 31 OS=Mus musculus GN=Bcap31 PE=1 SV=4	BAP31_MOUSE	28 kDa	0.34	[]	0.4		0.35	[]	0.5		0.27	[]	0.4
Branched-chain-amino-acid aminotransferase, mitochondrial OS=Mus musculus GN=Bcat2 PE=2 SV=2	BCAT2_MOUSE	44 kDa	0.79	[]	1.1		0.7	[]	1.2		0.84	[]	0.9
Beta-glucuronidase OS=Mus musculus GN=Gusb PE=2 SV=2	BGLR_MOUSE	74 kDa	0.23	[]	INF		0.24	[]	INF		0.24	[]	INF
Flavin reductase (NADPH) OS=Mus musculus GN=Blvrb PE=2 SV=3	BLVRB_MOUSE	22 kDa	0.17	[]	0.4		0.16	[]	0.4		0.1	[]	0.3
C-1-tetrahydrofolate synthase, cytoplasmic OS=Mus musculus GN=Mthfd1 PE=1 SV=4	C1TC_MOUSE	101 kDa	0.27	[]	2.7		0.28	[]	2.6		0.26	[]	2.7
Cadherin-1 OS=Mus musculus GN=Cdh1 PE=1 SV=1	CADH1_MOUSE	98 kDa	0.29	[]	2		0.28	[]	2		0.49	[]	1.6
Carbonic anhydrase 2 OS=Mus musculus GN=Ca2 PE=1 SV=4	CAH2_MOUSE	29 kDa	0.0036	WT high, knock low	0.2		0.0033	WT high, knock low	0.2		0.0013	WT high, knock low	0.2
Carbonic anhydrase 3 OS=Mus musculus GN=Ca3 PE=1 SV=3	CAH3_MOUSE	29 kDa	0.41	[]	1.6		0.41	[]	1.6		0.79	[]	1.2
Carbonic anhydrase 6 OS=Mus musculus GN=Ca6 PE=1 SV=3	CAH6_MOUSE	36 kDa	< 0.00010	WT low, knock high	3.2		0.00016	WT low, knock high	3.4		0.016	WT low, knock high	1.5
Calmodulin OS=Mus musculus GN=Calm1 PE=1 SV=2	CALM_MOUSE (+1)	17 kDa	0.58	[]	1.2		0.51	[]	1.2		0.12	[]	1.9
Calreticulin OS=Mus musculus GN=Calr PE=1 SV=1	CALR_MOUSE	48 kDa	0.69	[]	0.9		0.77	[]	0.9		0.1	[]	0.8
Calnexin OS=Mus musculus GN=Canx PE=1 SV=1	CALX_MOUSE	67 kDa	0.53	[]	0.8		0.55	[]	0.8		0.28	[]	0.6
Cullin-associated NEDD8-dissociated protein 1 OS=Mus musculus GN=Cand1 PE=2 SV=2	CAND1_MOUSE	136 kDa	0.82	[]	0.9		0.88	[]	1		0.58	[]	0.8
Adenylyl cyclase-associated protein 1 OS=Mus musculus GN=Cap1 PE=1 SV=4	CAP1_MOUSE	52 kDa	0.68	[]	0.8		0.71	[]	0.8		0.79	[]	0.9
Catalase OS=Mus musculus GN=Cat PE=1 SV=4	CATA_MOUSE	60 kDa	0.88	[]	1.1		0.83	[]	1.1		0.96	[]	1
Cathepsin B OS=Mus musculus GN=Ctsb PE=1 SV=2	CATB_MOUSE	37 kDa	0.055	[]	0.1		0.053	[]	0.1		0.069	[]	0.1
Cathepsin D OS=Mus musculus GN=Ctsd PE=1 SV=1	CATD_MOUSE	45 kDa	0.088	[]	0.5		0.13	[]	0.6		0.27	[]	0.7
Carbonyl reductase [NADPH] 1 OS=Mus musculus GN=Cbr1 PE=1 SV=3	CBR1_MOUSE	31 kDa	0.39	[]	1.8		0.38	[]	1.8		0.52	[]	1.5
Cadherin EGF LAG seven-pass G-type receptor 3 OS=Mus musculus GN=Celsr3 PE=2 SV=2	CELR3_MOUSE	358 kDa	0.34	[]	INF		0.34	[]	INF		0.34	[]	INF
Carboxylesterase 1D OS=Mus musculus GN=Ces1d PE=1 SV=1	CES1D_MOUSE	62 kDa	0.78	[]	1.3		0.79	[]	1.3		0.95	[]	1.1
Citrate synthase, mitochondrial OS=Mus musculus GN=Cs PE=1 SV=1	CISY_MOUSE	52 kDa	0.7	[]	0.8		0.69	[]	0.8		0.44	[]	0.7
Ester hydrolase C11orf54 homolog OS=Mus musculus PE=2 SV=1	CK054_MOUSE	35 kDa	0.074	[]	2.8		0.076	[]	3		0.12	[]	2.4
Chloride intracellular channel protein 1 OS=Mus musculus GN=Clic1 PE=1 SV=3	CLIC1_MOUSE	27 kDa	0.79	[]	0.8		0.8	[]	0.9		0.7	[]	0.8
Calcium-binding mitochondrial carrier protein Aralar1 OS=Mus musculus GN=Slc25a12 PE=1 SV=1	CMC1_MOUSE	75 kDa	0.4	[]	0.8		0.45	[]	0.8		0.21	[]	0.7
Cytosolic non-specific dipeptidase OS=Mus musculus GN=Cndp2 PE=1 SV=1	CNDP2_MOUSE	53 kDa	0.79	[]	1.4		0.8	[]	1.3		0.81	[]	1.3
Protein canopy homolog 2 OS=Mus musculus GN=Cnpy2 PE=1 SV=1	CNPY2_MOUSE	21 kDa	0.59	[]	2.5		0.58	[]	2.6		0.6	[]	2.4
Collagen alpha-2(I) chain OS=Mus musculus GN=Col1a2 PE=2 SV=2	CO1A2_MOUSE	130 kDa	0.42	[]	0.4		0.49	[]	0.4		0.39	[]	0.3
Collagen alpha-1(IV) chain OS=Mus musculus GN=Col4a1 PE=2 SV=4	CO4A1_MOUSE	161 kDa	0.48	[]	0.4		0.47	[]	0.4		0.43	[]	0.3
Collagen alpha-1(VI) chain OS=Mus musculus GN=Col6a1 PE=2 SV=1	CO6A1_MOUSE	108 kDa	0.15	[]	1.7		0.13	[]	1.7		0.49	[]	1.2
Cofilin-1 OS=Mus musculus GN=Cfl1 PE=1 SV=3	COF1_MOUSE	19 kDa	0.91	[]	1		0.89	[]	1.1		0.62	[]	0.8
Coatomer subunit alpha OS=Mus musculus GN=Copa PE=1 SV=2	COPA_MOUSE (+1)	138 kDa	0.72	[]	1.2		0.73	[]	1.2		0.75	[]	1.1
Coatomer subunit beta' OS=Mus musculus GN=Copb2 PE=2 SV=2	COPB2_MOUSE	102 kDa	0.28	[]	0.7		0.38	[]	0.8		0.33	[]	0.8
Coatomer subunit beta OS=Mus musculus GN=Copb1 PE=1 SV=1	COPB_MOUSE	107 kDa	0.67	[]	1.1		0.62	[]	1.1		0.79	[]	0.9
Coatomer subunit delta OS=Mus musculus GN=Arcn1 PE=1 SV=2	COPD_MOUSE	57 kDa	0.56	[]	1.7		0.57	[]	1.6		0.58	[]	1.6
Coatomer subunit gamma-1 OS=Mus musculus GN=Copg1 PE=2 SV=1	COPG1_MOUSE	98 kDa	0.91	[]	0.9		1	[]	1		0.56	[]	0.7
Coatomer subunit zeta-1 OS=Mus musculus GN=Copz1 PE=2 SV=1	COPZ1_MOUSE	20 kDa	0.3	[]	1.8		0.3	[]	1.8		0.47	[]	1.5
Cytochrome c oxidase subunit 2 OS=Mus musculus GN=Mtco2 PE=1 SV=1	COX2_MOUSE	26 kDa	0.96	[]	1		0.89	[]	1		0.98	[]	1
Cytochrome c oxidase subunit 4 isoform 1, mitochondrial OS=Mus musculus GN=Cox4i1 PE=1 SV=2	COX41_MOUSE	20 kDa	0.41	[]	0.7		0.44	[]	0.7		0.5	[]	0.8
Cytochrome P450 2F2 OS=Mus musculus GN=Cyp2f2 PE=2 SV=1	CP2F2_MOUSE	56 kDa	0.78	[]	0.8		0.76	[]	0.7		0.72	[]	0.7
Cytochrome P450 4V2 OS=Mus musculus GN=Cyp4v2 PE=1 SV=1	CP4V2_MOUSE	61 kDa	0.34	[]	INF		0.34	[]	INF		0.34	[]	INF
Cysteine-rich secretory protein 1 OS=Mus musculus GN=Crisp1 PE=2 SV=1	CRIS1_MOUSE	28 kDa	0.012	WT high, knock low	0		0.013	WT high, knock low	0		0.013	WT high, knock low	0
Cysteine-rich secretory protein 3 OS=Mus musculus GN=Crisp3 PE=1 SV=1	CRIS3_MOUSE	27 kDa	0.32	[]	0.8		0.39	[]	0.8		0.098	[]	0.6
Cysteine and glycine-rich protein 1 OS=Mus musculus GN=Csrp1 PE=1 SV=3	CSRP1_MOUSE	21 kDa	0.28	[]	0.8		0.48	[]	0.8		0.023	WT high, knock low	0.6
Catenin alpha-1 OS=Mus musculus GN=Ctnna1 PE=1 SV=1	CTNA1_MOUSE	100 kDa	0.41	[]	0.5		0.41	[]	0.5		0.32	[]	0.4
Catenin beta-1 OS=Mus musculus GN=Ctnnb1 PE=1 SV=1	CTNB1_MOUSE (+1)	85 kDa	0.99	[]	1		0.91	[]	1.1		0.84	[]	0.8
Cytochrome c oxidase subunit 6B1 OS=Mus musculus GN=Cox6b1 PE=1 SV=2	CX6B1_MOUSE	10 kDa	0.51	[]	1.4		0.46	[]	1.5		0.62	[]	0.7
Cytochrome b5 OS=Mus musculus GN=Cyb5a PE=1 SV=2	CYB5_MOUSE (+1)	15 kDa	0.55	[]	2.1		0.56	[]	2.1		0.52	[]	2.4
Cytochrome c, somatic OS=Mus musculus GN=Cycs PE=1 SV=2	CYC_MOUSE	12 kDa	0.82	[]	1.2		0.72	[]	1.3		0.98	[]	1
Protein 2310057J18Rik OS=Mus musculus GN=2310057J18Rik PE=4 SV=1	D3YTP1_MOUSE (+1)	26 kDa	0.2	[]	0.6		0.21	[]	0.6		0.2	[]	0.6
MCG1048875, isoform CRA_c OS=Mus musculus GN=Gm9755 PE=3 SV=1	D3YVN7_MOUSE (+1)	50 kDa	0.31	[]	1.9		0.28	[]	2		0.39	[]	1.7
L-lactate dehydrogenase (Fragment) OS=Mus musculus GN=Ldhc PE=3 SV=1	D3YVR7_MOUSE (+2)	25 kDa	0.23	[]	INF		0.34	[]	INF		0.22	[]	INF
Glutamate receptor-interacting protein 1 OS=Mus musculus GN=Grip1 PE=4 SV=1	D3YWY4_MOUSE (+1)	116 kDa	0.34	[]	0		0.34	[]	0		0.34	[]	0
Protein Hmcn1 OS=Mus musculus GN=Hmcn1 PE=4 SV=1	D3YXG0_MOUSE (+1)	612 kDa	0.57	[]	0.5		0.55	[]	0.5		0.56	[]	0.5
MCG9889 OS=Mus musculus GN=Gm10709 PE=4 SV=1	D3Z1N9_MOUSE (+2)	18 kDa	0.99	[]	1		0.94	[]	1		0.81	[]	0.9
Uncharacterized protein OS=Mus musculus GN=Tpm3-rs7 PE=3 SV=1	D3Z2H9_MOUSE (+1)	29 kDa	0.4	[]	0.6		0.12	[]	0.4		0.24	[]	0.5
Leucine-rich repeat-containing protein 18 OS=Mus musculus GN=Lrrc18 PE=4 SV=1	D3Z3F9_MOUSE (+2)	35 kDa	0.96	[]	0.9		0.94	[]	1.1		0.95	[]	0.9
Sec11-like 1 (S. cerevisiae), isoform CRA_e OS=Mus musculus GN=Sec11a PE=4 SV=1	D3Z569_MOUSE (+1)	22 kDa	0.18	[]	5		0.17	[]	5.5		0.19	[]	5
Protein Cald1 OS=Mus musculus GN=Cald1 PE=1 SV=1	D3Z6I7_MOUSE (+1)	63 kDa	0.29	[]	0.6		0.42	[]	0.6		0.2	[]	0.5
m7GpppX diphosphatase OS=Mus musculus GN=Dcps PE=1 SV=1	DCPS_MOUSE	39 kDa	0.0067	WT low, knock high	2.9		0.009	WT low, knock high	3		0.044	WT low, knock high	2.3
Dynactin subunit 2 OS=Mus musculus GN=Dctn2 PE=1 SV=3	DCTN2_MOUSE	44 kDa	0.22	[]	0.4		0.21	[]	0.4		0.19	[]	0.4
N(G),N(G)-dimethylarginine dimethylaminohydrolase 2 OS=Mus musculus GN=Ddah2 PE=1 SV=1	DDAH2_MOUSE	30 kDa	0.64	[]	1.7		0.65	[]	1.6		0.69	[]	1.6
ATP-dependent RNA helicase DDX3X OS=Mus musculus GN=Ddx3x PE=1 SV=3	DDX3X_MOUSE	73 kDa	0.41	[]	1.5		0.36	[]	1.5		0.57	[]	1.3
Probable ATP-dependent RNA helicase DDX5 OS=Mus musculus GN=Ddx5 PE=1 SV=2	DDX5_MOUSE (+1)	69 kDa	0.97	[]	1		0.62	[]	0.6		0.86	[]	0.9
Desmoplakin OS=Mus musculus GN=Dsp PE=1 SV=1	DESP_MOUSE	333 kDa	0.31	[]	1.5		0.28	[]	1.6		0.48	[]	1.3
Destrin OS=Mus musculus GN=Dstn PE=1 SV=3	DEST_MOUSE	19 kDa	0.39	[]	1.4		0.34	[]	1.5		0.76	[]	1.1
Peroxisomal multifunctional enzyme type 2 OS=Mus musculus GN=Hsd17b4 PE=1 SV=3	DHB4_MOUSE	79 kDa	0.72	[]	0.6		0.72	[]	0.6		0.71	[]	0.6
Glutamate dehydrogenase 1, mitochondrial OS=Mus musculus GN=Glud1 PE=1 SV=1	DHE3_MOUSE	61 kDa	0.99	[]	1		1	[]	1		0.89	[]	0.9
Dihydropteridine reductase OS=Mus musculus GN=Qdpr PE=1 SV=2	DHPR_MOUSE	26 kDa	0.47	[]	1.4		0.46	[]	1.5		0.45	[]	1.4
Dehydrogenase/reductase SDR family member 4 OS=Mus musculus GN=Dhrs4 PE=1 SV=3	DHRS4_MOUSE	30 kDa	0.15	[]	0		0.15	[]	0		0.15	[]	0
Protein diaphanous homolog 1 OS=Mus musculus GN=Diaph1 PE=1 SV=1	DIAP1_MOUSE (+2)	139 kDa	0.34	[]	INF		0.34	[]	INF		0.34	[]	INF
Dihydrolipoyl dehydrogenase, mitochondrial OS=Mus musculus GN=Dld PE=1 SV=2	DLDH_MOUSE	54 kDa	0.064	[]	0.4		0.079	[]	0.5		0.15	[]	0.5
DnaJ homolog subfamily C member 3 OS=Mus musculus GN=Dnajc3 PE=1 SV=1	DNJC3_MOUSE	57 kDa	0.021	WT high, knock low	0.3		0.022	WT high, knock low	0.3		0.011	WT high, knock low	0.2
Dihydropyrimidinase-related protein 2 OS=Mus musculus GN=Dpysl2 PE=1 SV=2	DPYL2_MOUSE	62 kDa	0.84	[]	1.2		0.65	[]	1.6		0.97	[]	1
Desmoglein-2 OS=Mus musculus GN=Dsg2 PE=1 SV=3	DSG2_MOUSE	122 kDa	0.081	[]	0.1		0.08	[]	0.1		0.087	[]	0.1
Dynein heavy chain 2, axonemal OS=Mus musculus GN=Dnah2 PE=2 SV=1	DYH2_MOUSE	512 kDa	0.83	[]	1.3		0.76	[]	1.5		0.84	[]	1.3
Cytoplasmic dynein 1 heavy chain 1 OS=Mus musculus GN=Dync1h1 PE=1 SV=2	DYHC1_MOUSE	532 kDa	0.28	[]	0.7		0.33	[]	0.8		0.12	[]	0.7
Glycerol-3-phosphate dehydrogenase [NAD(+)] OS=Mus musculus GN=Gpd1 PE=1 SV=1	E0CXN5_MOUSE (+1)	35 kDa	0.89	[]	0.9		0.86	[]	0.9		0.37	[]	0.7
Sperm flagellar protein 2 OS=Mus musculus GN=Spef2 PE=4 SV=1	E0CYG3_MOUSE (+1)	198 kDa	0.34	[]	3.5		0.34	[]	3.6		0.48	[]	2.4
Mediator of RNA polymerase II transcription subunit 27 OS=Mus musculus GN=Med27 PE=4 SV=1	E0CZG8_MOUSE (+1)	20 kDa	0.34	[]	INF		0.34	[]	INF		0.34	[]	INF
Tumor protein D52 OS=Mus musculus GN=Tpd52 PE=4 SV=1	E9PUA7_MOUSE (+1)	21 kDa	0.85	[]	1.1		0.75	[]	1.1		0.47	[]	0.7
Dynamin-1-like protein OS=Mus musculus GN=Dnm1l PE=1 SV=1	E9PUD2_MOUSE (+3)	80 kDa	0.67	[]	2		0.68	[]	1.9		0.69	[]	1.9
Protein Gcn1l1 OS=Mus musculus GN=Gcn1l1 PE=4 SV=1	E9PVA8_MOUSE	293 kDa	0.4	[]	2.1		0.36	[]	2.2		0.47	[]	1.8
Ryanodine receptor 3 OS=Mus musculus GN=Ryr3 PE=4 SV=1	E9PW34_MOUSE (+1)	555 kDa	0.8	[]	1.5		0.71	[]	1.8		0.75	[]	1.6
Nucleosome assembly protein 1-like 1 OS=Mus musculus GN=Nap1l1 PE=1 SV=1	E9PW66_MOUSE (+1)	49 kDa	0.14	[]	3.2		0.14	[]	3.2		0.21	[]	2.6
Protein Abca15 OS=Mus musculus GN=Abca15 PE=3 SV=1	E9PWH4_MOUSE (+1)	191 kDa	0.34	[]	INF		0.34	[]	INF		0.34	[]	INF
Protein Col6a3 OS=Mus musculus GN=Col6a3 PE=1 SV=2	E9PWQ3_MOUSE	354 kDa	0.14	[]	1.3		0.11	[]	1.4		0.36	[]	1.2
Hydroxyacylglutathione hydrolase, mitochondrial (Fragment) OS=Mus musculus GN=Hagh PE=1 SV=1	E9PYA3_MOUSE (+2)	26 kDa	0.18	[]	0.2		0.18	[]	0.2		0.1	[]	0.09
Uncharacterized protein OS=Mus musculus GN=Gm10036 PE=3 SV=1	E9PYL9_MOUSE (+1)	20 kDa	1	[]	1		0.97	[]	1		0.68	[]	0.8
Protein Nbeal1 OS=Mus musculus GN=Nbeal1 PE=4 SV=1	E9PYP2_MOUSE	306 kDa	0.34	[]	INF		0.34	[]	INF		0.34	[]	INF
Prosaposin OS=Mus musculus GN=Psap PE=4 SV=1	E9PZ00_MOUSE (+4)	61 kDa	0.88	[]	1.1		0.77	[]	1.1		0.34	[]	0.7
Nucleoside diphosphate kinase OS=Mus musculus GN=Gm20390 PE=3 SV=1	E9PZF0_MOUSE (+1)	30 kDa	0.96	[]	1		0.96	[]	1		0.9	[]	1
Protein 1110037F02Rik OS=Mus musculus GN=1110037F02Rik PE=1 SV=1	E9PZY8_MOUSE (+1)	207 kDa	0.34	[]	INF		0.34	[]	INF		0.34	[]	INF
Protein Gm20425 OS=Mus musculus GN=Gm20425 PE=4 SV=1	E9Q035_MOUSE	108 kDa	0.36	[]	1.3		0.29	[]	1.3		0.69	[]	1.1
Protein Dnah6 OS=Mus musculus GN=Dnah6 PE=4 SV=1	E9Q0B6_MOUSE (+1)	475 kDa	0.36	[]	3.7		0.35	[]	3.8		0.48	[]	2.5
Glyoxalase domain-containing protein 4 OS=Mus musculus GN=Glod4 PE=1 SV=1	E9Q197_MOUSE (+3)	31 kDa	0.12	[]	0.2		0.11	[]	0.2		0.14	[]	0.2
Calcium/calmodulin-dependent protein kinase type II subunit delta OS=Mus musculus GN=Camk2d PE=1 SV=1	E9Q1T1_MOUSE (+5)	60 kDa	0.12	[]	2.1		0.12	[]	2.1		0.3	[]	1.7
Protein Neb OS=Mus musculus GN=Neb PE=4 SV=1	E9Q1W3_MOUSE	829 kDa	0.16	[]	8.3		0.17	[]	9.4		0.2	[]	6.3
Protein unc-13 homolog B OS=Mus musculus GN=Unc13b PE=4 SV=1	E9Q263_MOUSE (+3)	182 kDa	0.43	[]	1.9		0.42	[]	2		0.62	[]	1.5
Protein Wdfy4 OS=Mus musculus GN=Wdfy4 PE=4 SV=1	E9Q2M9_MOUSE	351 kDa	0.14	[]	INF		0.16	[]	INF		0.15	[]	INF
Structural maintenance of chromosomes protein OS=Mus musculus GN=Smc4 PE=1 SV=1	E9Q2X6_MOUSE (+1)	144 kDa	0.34	[]	INF		0.34	[]	INF		0.34	[]	INF
Protein Cep350 OS=Mus musculus GN=Cep350 PE=1 SV=1	E9Q309_MOUSE	346 kDa	0.34	[]	INF		0.34	[]	INF		0.34	[]	INF
Aldehyde dehydrogenase OS=Mus musculus GN=Aldh3b2 PE=3 SV=1	E9Q3E1_MOUSE	53 kDa	0.61	[]	0.8		0.75	[]	0.9		0.21	[]	0.7
Lipopolysaccharide-responsive and beige-like anchor protein OS=Mus musculus GN=Lrba PE=1 SV=1	E9Q3Y4_MOUSE	317 kDa	0.016	WT high, knock low	0.2		0.015	WT high, knock low	0.2		0.014	WT high, knock low	0.2
Kinesin-like protein OS=Mus musculus GN=Kif13b PE=1 SV=1	E9Q4K7_MOUSE	205 kDa	0.23	[]	INF		0.24	[]	INF		0.23	[]	INF
60S ribosomal protein L13a OS=Mus musculus GN=Rpl13a PE=3 SV=1	E9Q5A0_MOUSE (+1)	48 kDa	0.45	[]	1.6		0.4	[]	1.8		0.59	[]	1.4
Protein Ahnak OS=Mus musculus GN=Ahnak PE=1 SV=1	E9Q616_MOUSE	604 kDa	0.55	[]	1.6		0.52	[]	1.6		0.6	[]	1.5
Vesicle-trafficking protein SEC22b OS=Mus musculus GN=Sec22b PE=1 SV=1	E9Q6R3_MOUSE (+1)	19 kDa	0.31	[]	0.5		0.29	[]	0.5		0.21	[]	0.5
Ubiquitin carboxyl-terminal hydrolase OS=Mus musculus GN=Usp31 PE=3 SV=1	E9Q6Y8_MOUSE	146 kDa	0.77	[]	1.6		0.78	[]	1.5		0.69	[]	1.9
Transforming acidic coiled-coil-containing protein 2 OS=Mus musculus GN=Tacc2 PE=1 SV=1	E9Q8T1_MOUSE	305 kDa	0.29	[]	2.8		0.26	[]	3.1		0.36	[]	2.4
Astrotactin-2 OS=Mus musculus GN=Astn2 PE=4 SV=1	E9Q8T4_MOUSE (+2)	144 kDa	0.34	[]	INF		0.34	[]	INF		0.34	[]	INF
Protein Ccdc146 OS=Mus musculus GN=Ccdc146 PE=4 SV=1	E9Q9F7_MOUSE	115 kDa	0.34	[]	INF		0.34	[]	INF		0.34	[]	INF
Myosin-binding protein C, cardiac-type OS=Mus musculus GN=Mybpc3 PE=4 SV=1	E9Q9T8_MOUSE (+2)	141 kDa	0.34	[]	INF		0.34	[]	INF		0.34	[]	INF
Protein Nckap5 OS=Mus musculus GN=Nckap5 PE=4 SV=1	E9QAE1_MOUSE (+1)	209 kDa	0.34	[]	0		0.34	[]	0		0.34	[]	0
Ribosomal protein L15 OS=Mus musculus GN=Gm10020 PE=3 SV=1	E9QAZ2_MOUSE (+1)	24 kDa	0.048	WT low, knock high	3.1		0.039	WT low, knock high	3.2		0.082	[]	2.8
Methionine--tRNA ligase, cytoplasmic OS=Mus musculus GN=Mars PE=3 SV=1	E9QB02_MOUSE (+1)	102 kDa	0.34	[]	0		0.34	[]	0		0.34	[]	0
Guanine nucleotide-binding protein G(I)/G(S)/G(T) subunit beta-2 OS=Mus musculus GN=Gnb2 PE=1 SV=1	E9QKR0_MOUSE (+1)	41 kDa	0.98	[]	1		0.98	[]	1		0.68	[]	0.8
Vacuolar protein sorting-associated protein 13B OS=Mus musculus GN=Vps13b PE=4 SV=1	E9QKX5_MOUSE (+1)	444 kDa	0.24	[]	4.2		0.25	[]	4.3		0.32	[]	3.1
Transformation/transcription domain-associated protein OS=Mus musculus GN=Trrap PE=4 SV=1	E9QLK7_MOUSE	436 kDa	0.34	[]	INF		0.34	[]	INF		0.34	[]	INF
Solute carrier family 12 member 2 OS=Mus musculus GN=Slc12a2 PE=1 SV=1	E9QM38_MOUSE	131 kDa	0.0047	WT low, knock high	2.2		0.0045	WT low, knock high	2.3		0.05	WT low, knock high	1.8
Laminin subunit beta-1 OS=Mus musculus GN=Lamb1 PE=4 SV=1	E9QN70_MOUSE (+1)	202 kDa	0.89	[]	1.1		0.81	[]	1.1		0.93	[]	1
KxDL motif-containing protein 1 OS=Mus musculus GN=Kxd1 PE=4 SV=1	E9QNP0_MOUSE	27 kDa	0.64	[]	0.8		0.64	[]	0.8		0.63	[]	0.8
Myosin-11 OS=Mus musculus GN=Myh11 PE=1 SV=1	E9QPE7_MOUSE	223 kDa	0.00027	WT low, knock high	1.4		0.00093	WT low, knock high	1.5		0.0039	WT low, knock high	1.2
M-phase phosphoprotein 9 OS=Mus musculus GN=Mphosph9 PE=4 SV=1	E9QPF8_MOUSE (+2)	123 kDa	0.15	[]	0		0.15	[]	0		0.15	[]	0
Trifunctional enzyme subunit alpha, mitochondrial OS=Mus musculus GN=Hadha PE=1 SV=1	ECHA_MOUSE	83 kDa	0.42	[]	1.2		0.36	[]	1.3		0.7	[]	0.9
Enoyl-CoA hydratase, mitochondrial OS=Mus musculus GN=Echs1 PE=1 SV=1	ECHM_MOUSE	31 kDa	0.89	[]	1		0.93	[]	1		0.52	[]	0.8
Enoyl-CoA delta isomerase 1, mitochondrial OS=Mus musculus GN=Eci1 PE=1 SV=2	ECI1_MOUSE	32 kDa	0.22	[]	2.1		0.22	[]	2.1		0.45	[]	1.7
Early endosome antigen 1 OS=Mus musculus GN=Eea1 PE=1 SV=2	EEA1_MOUSE	161 kDa	0.43	[]	5.9		0.41	[]	7.1		0.42	[]	6.6
Elongation factor 1-alpha 1 OS=Mus musculus GN=Eef1a1 PE=1 SV=3	EF1A1_MOUSE	50 kDa	0.54	[]	1.2		0.45	[]	1.2		0.52	[]	1.2
Elongation factor 1-beta OS=Mus musculus GN=Eef1b PE=1 SV=5	EF1B_MOUSE	25 kDa	0.71	[]	1.2		0.7	[]	1.2		0.9	[]	0.9
Elongation factor 1-gamma OS=Mus musculus GN=Eef1g PE=1 SV=3	EF1G_MOUSE	50 kDa	0.14	[]	2.5		0.13	[]	2.6		0.18	[]	2.3
Elongation factor 2 OS=Mus musculus GN=Eef2 PE=1 SV=2	EF2_MOUSE	95 kDa	0.45	[]	1.2		0.37	[]	1.3		0.4	[]	1.2
Pro-epidermal growth factor OS=Mus musculus GN=Egf PE=1 SV=2	EGF_MOUSE	133 kDa	0.0047	WT high, knock low	0.6		0.016	WT high, knock low	0.6		0.0086	WT high, knock low	0.6
Eukaryotic translation initiation factor 3 subunit A OS=Mus musculus GN=Eif3a PE=1 SV=5	EIF3A_MOUSE	162 kDa	0.76	[]	1.3		0.71	[]	1.4		0.87	[]	1.1
Eukaryotic translation initiation factor 3 subunit D OS=Mus musculus GN=Eif3d PE=1 SV=2	EIF3D_MOUSE	64 kDa	0.17	[]	0.2		0.16	[]	0.2		0.18	[]	0.2
Eukaryotic translation initiation factor 3 subunit F OS=Mus musculus GN=Eif3f PE=1 SV=2	EIF3F_MOUSE	38 kDa	0.61	[]	1.3		0.56	[]	1.3		0.92	[]	1.1
Eukaryotic translation initiation factor 3 subunit H OS=Mus musculus GN=Eif3h PE=1 SV=1	EIF3H_MOUSE	40 kDa	0.5	[]	0.6		0.62	[]	0.7		0.35	[]	0.5
Echinoderm microtubule-associated protein-like 6 OS=Mus musculus GN=Eml6 PE=2 SV=1	EMAL6_MOUSE	218 kDa	0.34	[]	INF		0.34	[]	INF		0.34	[]	INF
Alpha-enolase OS=Mus musculus GN=Eno1 PE=1 SV=3	ENOA_MOUSE	47 kDa	0.37	[]	1.2		0.3	[]	1.2		0.6	[]	1.1
Endoplasmin OS=Mus musculus GN=Hsp90b1 PE=1 SV=2	ENPL_MOUSE	92 kDa	0.29	[]	1.2		0.2	[]	1.2		0.69	[]	1.1
Retrovirus-related Env polyprotein from Fv-4 locus OS=Mus musculus GN=Fv4 PE=4 SV=2	ENV2_MOUSE	74 kDa	0.34	[]	INF		0.34	[]	INF		0.34	[]	INF
Epithelial cell adhesion molecule OS=Mus musculus GN=Epcam PE=2 SV=1	EPCAM_MOUSE	35 kDa	0.65	[]	1.2		0.61	[]	1.2		0.57	[]	0.8
Epiplakin OS=Mus musculus GN=Eppk1 PE=1 SV=2	EPIPL_MOUSE	725 kDa	0.48	[]	0.7		0.59	[]	0.7		0.41	[]	0.6
Endoplasmic reticulum resident protein 44 OS=Mus musculus GN=Erp44 PE=1 SV=1	ERP44_MOUSE	47 kDa	0.86	[]	0.9		0.92	[]	1		0.87	[]	0.9
Electron transfer flavoprotein subunit alpha, mitochondrial OS=Mus musculus GN=Etfa PE=1 SV=2	ETFA_MOUSE	35 kDa	0.74	[]	0.9		0.78	[]	0.9		0.73	[]	0.8
Electron transfer flavoprotein subunit beta OS=Mus musculus GN=Etfb PE=1 SV=3	ETFB_MOUSE	28 kDa	0.13	[]	1.4		0.1	[]	1.5		0.26	[]	1.2
Fructose-1,6-bisphosphatase isozyme 2 OS=Mus musculus GN=Fbp2 PE=2 SV=2	F16P2_MOUSE	37 kDa	0.27	[]	0.5		0.27	[]	0.5		0.22	[]	0.5
Puromycin-sensitive aminopeptidase (Fragment) OS=Mus musculus GN=Npepps PE=1 SV=1	F6QYF8_MOUSE	99 kDa	0.25	[]	4.8		0.25	[]	4.9		0.33	[]	3.1
Protein Plekhg1 (Fragment) OS=Mus musculus GN=Plekhg1 PE=1 SV=1	F6S200_MOUSE (+1)	162 kDa	0.24	[]	3.6		0.23	[]	3.9		0.23	[]	3.8
Protein Gm9493 OS=Mus musculus GN=Gm9493 PE=4 SV=1	F6SVV1_MOUSE	22 kDa	0.66	[]	1.2		0.57	[]	1.3		0.88	[]	1.1
Transmembrane emp24 domain-containing protein 2 (Fragment) OS=Mus musculus GN=Tmed2 PE=3 SV=1	F6V6T4_MOUSE (+1)	20 kDa	0.56	[]	0.5		0.58	[]	0.5		0.51	[]	0.4
Protein Gm8251 OS=Mus musculus GN=Gm8251 PE=4 SV=1	F6VUT6_MOUSE	226 kDa	0.17	[]	INF		0.19	[]	INF		0.19	[]	INF
14-3-3 protein theta (Fragment) OS=Mus musculus GN=Ywhaq PE=3 SV=1	F6VW30_MOUSE (+1)	34 kDa	0.29	[]	1.3		0.3	[]	1.4		0.77	[]	1.1
Non-histone chromosomal protein HMG-17 (Fragment) OS=Mus musculus GN=Hmgn2 PE=1 SV=1	F6W687_MOUSE	11 kDa	0.27	[]	0.3		0.27	[]	0.3		0.23	[]	0.3
Mannose-P-dolichol utilization defect 1 protein (Fragment) OS=Mus musculus GN=Mpdu1 PE=4 SV=1	F6XX36_MOUSE	22 kDa	0.0008	WT low, knock high	4.9		0.0016	WT low, knock high	5.2		0.0011	WT low, knock high	4.9
Protein FAM179A (Fragment) OS=Mus musculus GN=Fam179a PE=4 SV=1	F6YU21_MOUSE (+1)	111 kDa	0.34	[]	0		0.34	[]	0		0.34	[]	0
Uncharacterized protein OS=Mus musculus GN=Gm10260 PE=3 SV=2	F6YVP7_MOUSE	18 kDa	0.45	[]	1.1		0.35	[]	1.1		0.8	[]	0.9
Taste receptor cell protein 1 OS=Mus musculus GN=Trcg1 PE=4 SV=1	F8VPJ5_MOUSE (+1)	89 kDa	0.34	[]	INF		0.34	[]	INF		0.34	[]	INF
Signal recognition particle subunit SRP72 OS=Mus musculus GN=Srp72 PE=1 SV=1	F8VQC1_MOUSE	75 kDa	0.94	[]	1.1		0.97	[]	1		0.88	[]	0.9
Laminin subunit gamma-1 OS=Mus musculus GN=Lamc1 PE=4 SV=1	F8VQJ3_MOUSE	177 kDa	0.38	[]	0.6		0.37	[]	0.5		0.21	[]	0.4
Syntaxin-binding protein 2 (Fragment) OS=Mus musculus GN=Stxbp2 PE=4 SV=1	F8WGM5_MOUSE (+1)	66 kDa	0.11	[]	0.3		0.14	[]	0.4		0.1	[]	0.3
Protein Cyp4a31 OS=Mus musculus GN=Cyp4a31 PE=3 SV=1	F8WGU9_MOUSE	58 kDa	0.71	[]	1.5		0.63	[]	1.8		0.74	[]	1.5
Golgi apparatus protein 1 (Fragment) OS=Mus musculus GN=Glg1 PE=4 SV=1	F8WHM5_MOUSE (+1)	132 kDa	0.81	[]	0.7		0.84	[]	0.8		0.6	[]	0.5
Tropomyosin alpha-1 chain OS=Mus musculus GN=Tpm1 PE=3 SV=1	F8WID5_MOUSE	37 kDa	0.17	[]	0.7		0.19	[]	0.6		0.08	[]	0.5
Fatty acid-binding protein, adipocyte OS=Mus musculus GN=Fabp4 PE=1 SV=3	FABP4_MOUSE	15 kDa	0.77	[]	0.8		0.75	[]	0.8		0.49	[]	0.7
Fatty acid-binding protein, epidermal OS=Mus musculus GN=Fabp5 PE=1 SV=3	FABP5_MOUSE	15 kDa	0.25	[]	1.4		0.21	[]	1.4		0.26	[]	1.5
Fatty acid synthase OS=Mus musculus GN=Fasn PE=1 SV=2	FAS_MOUSE	272 kDa	0.75	[]	0.8		0.74	[]	0.8		0.76	[]	0.8
Alpha-2-HS-glycoprotein OS=Mus musculus GN=Ahsg PE=1 SV=1	FETUA_MOUSE	37 kDa	0.0042	WT low, knock high	2		0.0035	WT low, knock high	2		0.0071	WT low, knock high	1.7
Mitochondrial fission 1 protein OS=Mus musculus GN=Fis1 PE=1 SV=1	FIS1_MOUSE	17 kDa	0.87	[]	0.9		0.85	[]	0.9		0.8	[]	0.8
Peptidyl-prolyl cis-trans isomerase FKBP11 OS=Mus musculus GN=Fkbp11 PE=1 SV=1	FKB11_MOUSE	22 kDa	0.13	[]	2		0.13	[]	2		0.21	[]	1.8
Peptidyl-prolyl cis-trans isomerase FKBP2 OS=Mus musculus GN=Fkbp2 PE=1 SV=1	FKBP2_MOUSE	15 kDa	0.46	[]	2.2		0.44	[]	2.3		0.48	[]	2.1
Filamin-B OS=Mus musculus GN=Flnb PE=1 SV=3	FLNB_MOUSE	278 kDa	0.69	[]	0.8		0.85	[]	1.1		0.65	[]	0.8
Hexokinase 1, isoform CRA_f OS=Mus musculus GN=Hk1 PE=3 SV=1	G3UVV4_MOUSE (+3)	102 kDa	0.25	[]	1.9		0.24	[]	2.1		0.4	[]	1.6
MCG21565 OS=Mus musculus GN=Vmn2r85 PE=4 SV=1	G3UW56_MOUSE	97 kDa	0.34	[]	INF		0.34	[]	INF		0.34	[]	INF
Heterogeneous nuclear ribonucleoprotein Q OS=Mus musculus GN=Syncrip PE=4 SV=1	G3UXJ6_MOUSE	50 kDa	0.55	[]	1.3		0.56	[]	1.3		0.58	[]	1.3
Sepiapterin reductase OS=Mus musculus GN=Spr PE=4 SV=1	G3UXX3_MOUSE (+1)	23 kDa	0.76	[]	0.8		0.74	[]	0.8		0.38	[]	0.5
Valine--tRNA ligase (Fragment) OS=Mus musculus GN=Vars PE=3 SV=1	G3UY93_MOUSE (+1)	141 kDa	0.062	[]	0.4		0.059	[]	0.3		0.075	[]	0.4
Protein Gm20441 (Fragment) OS=Mus musculus GN=Gm20441 PE=4 SV=1	G3UYJ7_MOUSE	29 kDa	0.68	[]	0.5		0.67	[]	0.5		0.94	[]	0.9
40S ribosomal protein S28 (Fragment) OS=Mus musculus GN=Rps28 PE=4 SV=1	G3UYV7_MOUSE (+1)	6 kDa	0.89	[]	0.9		0.88	[]	0.9		0.84	[]	0.8
WD repeat and FYVE domain-containing protein 3 OS=Mus musculus GN=Wdfy3 PE=1 SV=1	G3UYW1_MOUSE (+1)	394 kDa	0.056	[]	INF		0.058	[]	INF		0.062	[]	INF
Nurim (Fragment) OS=Mus musculus GN=Nrm PE=4 SV=1	G3UZN7_MOUSE	12 kDa	0.53	[]	3.1		0.54	[]	3		0.47	[]	4.3
Cytochrome P450 2B10 OS=Mus musculus GN=Cyp2b10 PE=3 SV=1	G3X8Q9_MOUSE (+1)	57 kDa	0.26	[]	0.5		0.32	[]	0.5		0.21	[]	0.4
Receptor accessory protein 5, isoform CRA_a OS=Mus musculus GN=Reep5 PE=3 SV=1	G3X8R0_MOUSE	21 kDa	0.41	[]	1.7		0.41	[]	1.7		0.55	[]	1.5
HEAT repeat containing 1 OS=Mus musculus GN=Heatr1 PE=4 SV=1	G3X9B1_MOUSE	242 kDa	0.47	[]	2.7		0.47	[]	2.7		0.53	[]	2.3
L-lactate dehydrogenase A chain OS=Mus musculus GN=Ldha PE=1 SV=1	G5E8N5_MOUSE (+1)	40 kDa	0.13	[]	1.6		0.12	[]	1.7		0.19	[]	1.5
MCG10343, isoform CRA_b OS=Mus musculus GN=Slc25a3 PE=1 SV=1	G5E902_MOUSE (+1)	40 kDa	0.16	[]	2.1		0.14	[]	2.2		0.26	[]	1.8
Glucose-6-phosphate isomerase OS=Mus musculus GN=Gpi PE=1 SV=4	G6PI_MOUSE	63 kDa	0.57	[]	1.3		0.57	[]	1.3		0.89	[]	0.9
GAS2-like protein 2 OS=Mus musculus GN=Gas2l2 PE=2 SV=1	GA2L2_MOUSE	94 kDa	0.34	[]	INF		0.34	[]	INF		0.34	[]	INF
Galactocerebrosidase OS=Mus musculus GN=Galc PE=1 SV=2	GALC_MOUSE	77 kDa	0.25	[]	0.5		0.24	[]	0.4		0.24	[]	0.5
Guanine nucleotide-binding protein G(I)/G(S)/G(O) subunit gamma-12 OS=Mus musculus GN=Gng12 PE=1 SV=3	GBG12_MOUSE	8 kDa	0.59	[]	0.7		0.59	[]	0.7		0.34	[]	0.4
Guanine nucleotide-binding protein subunit beta-2-like 1 OS=Mus musculus GN=Gnb2l1 PE=1 SV=3	GBLP_MOUSE	35 kDa	0.34	[]	1.2		0.26	[]	1.2		0.91	[]	1
Rab GDP dissociation inhibitor alpha OS=Mus musculus GN=Gdi1 PE=1 SV=3	GDIA_MOUSE	51 kDa	0.59	[]	0.7		0.41	[]	0.5		0.29	[]	0.5
Rho GDP-dissociation inhibitor 1 OS=Mus musculus GN=Arhgdia PE=1 SV=3	GDIR1_MOUSE	23 kDa	0.2	[]	2		0.19	[]	2		0.29	[]	1.8
Glutamine synthetase OS=Mus musculus GN=Glul PE=1 SV=6	GLNA_MOUSE	42 kDa	0.17	[]	0.4		0.18	[]	0.4		0.13	[]	0.3
Guanine nucleotide-binding protein G(i) subunit alpha-2 OS=Mus musculus GN=Gnai2 PE=1 SV=5	GNAI2_MOUSE	40 kDa	0.34	[]	INF		0.34	[]	INF		0.34	[]	INF
Glutathione peroxidase 1 OS=Mus musculus GN=Gpx1 PE=1 SV=2	GPX1_MOUSE	22 kDa	0.59	[]	1.2		0.53	[]	1.2		0.84	[]	1.1
Glyoxylate reductase/hydroxypyruvate reductase OS=Mus musculus GN=Grhpr PE=1 SV=1	GRHPR_MOUSE	35 kDa	0.41	[]	0.6		0.4	[]	0.5		0.64	[]	0.7
G protein-regulated inducer of neurite outgrowth 1 OS=Mus musculus GN=Gprin1 PE=1 SV=2	GRIN1_MOUSE	95 kDa	0.34	[]	INF		0.34	[]	INF		0.34	[]	INF
Stress-70 protein, mitochondrial OS=Mus musculus GN=Hspa9 PE=1 SV=3	GRP75_MOUSE	73 kDa	0.97	[]	1		0.95	[]	1		0.89	[]	0.9
78 kDa glucose-regulated protein OS=Mus musculus GN=Hspa5 PE=1 SV=3	GRP78_MOUSE	72 kDa	0.4	[]	0.8		0.43	[]	0.8		0.14	[]	0.6
Glutathione S-transferase kappa 1 OS=Mus musculus GN=Gstk1 PE=1 SV=3	GSTK1_MOUSE	26 kDa	0.57	[]	0.5		0.57	[]	0.5		0.57	[]	0.5
Glutathione S-transferase Mu 1 OS=Mus musculus GN=Gstm1 PE=1 SV=2	GSTM1_MOUSE	26 kDa	0.57	[]	1.2		0.51	[]	1.3		0.48	[]	1.2
Glutathione S-transferase P 1 OS=Mus musculus GN=Gstp1 PE=1 SV=2	GSTP1_MOUSE	24 kDa	0.97	[]	1		0.94	[]	1		0.99	[]	1
Histone H1.0 OS=Mus musculus GN=H1f0 PE=2 SV=4	H10_MOUSE	21 kDa	0.74	[]	1.2		0.67	[]	1.3		0.48	[]	1.5
Histone H1.4 OS=Mus musculus GN=Hist1h1e PE=1 SV=2	H14_MOUSE	22 kDa	0.39	[]	1.2		0.32	[]	1.2		0.54	[]	1.2
Histone H1.5 OS=Mus musculus GN=Hist1h1b PE=1 SV=2	H15_MOUSE	23 kDa	0.15	[]	6.6		0.14	[]	5.3		0.14	[]	7.5
Histone H2A type 1 OS=Mus musculus GN=Hist1h2ab PE=1 SV=3	H2A1_MOUSE	14 kDa	0.93	[]	1		0.89	[]	1		0.35	[]	0.8
Histone H2AX OS=Mus musculus GN=H2afx PE=1 SV=2	H2AX_MOUSE	15 kDa	0.63	[]	1.5		0.35	[]	2.3		0.81	[]	1.2
Histone H2B type 2-B OS=Mus musculus GN=Hist2h2bb PE=1 SV=3	H2B2B_MOUSE	14 kDa	0.39	[]	0.7		0.46	[]	0.7		0.47	[]	0.8
AP-2 complex subunit beta OS=Mus musculus GN=Ap2b1 PE=4 SV=1	H3BKM0_MOUSE	101 kDa	0.93	[]	0.9		0.72	[]	0.6		0.74	[]	0.8
Protein 9930021J03Rik (Fragment) OS=Mus musculus GN=9930021J03Rik PE=4 SV=1	H3BL88_MOUSE	214 kDa	0.16	[]	INF		0.15	[]	INF		0.15	[]	INF
Phosphoethanolamine/phosphocholine phosphatase (Fragment) OS=Mus musculus GN=Phospho1 PE=4 SV=1	H3BLB1_MOUSE (+1)	21 kDa	0.31	[]	3.9		0.32	[]	3.8		0.31	[]	4.1
Histone H4 OS=Mus musculus GN=Hist1h4a PE=1 SV=2	H4_MOUSE	11 kDa	0.56	[]	0.9		0.61	[]	0.9		0.071	[]	0.7
Protein dopey-1 OS=Mus musculus GN=Dopey1 PE=4 SV=1	H7BWZ9_MOUSE (+3)	277 kDa	0.34	[]	0		0.34	[]	0		0.34	[]	0
Hemoglobin subunit beta-1 OS=Mus musculus GN=Hbb-b1 PE=1 SV=2	HBB1_MOUSE	16 kDa	0.00095	WT low, knock high	1.8		0.003	WT low, knock high	1.7		0.89	[]	1
Hemoglobin subunit beta-2 OS=Mus musculus GN=Hbb-b2 PE=1 SV=2	HBB2_MOUSE	16 kDa	0.78	[]	0.9		0.9	[]	1		0.0019	WT high, knock low	0.2
Hydroxyacyl-coenzyme A dehydrogenase, mitochondrial OS=Mus musculus GN=Hadh PE=1 SV=2	HCDH_MOUSE	34 kDa	0.68	[]	0.9		0.75	[]	0.9		0.62	[]	0.8
Hemopexin OS=Mus musculus GN=Hpx PE=1 SV=2	HEMO_MOUSE	51 kDa	0.19	[]	1.8		0.19	[]	1.8		0.72	[]	1.2
Beta-hexosaminidase subunit beta OS=Mus musculus GN=Hexb PE=2 SV=2	HEXB_MOUSE	61 kDa	0.0041	WT high, knock low	0.3		0.0041	WT high, knock low	0.3		0.0015	WT high, knock low	0.3
3-hydroxyisobutyryl-CoA hydrolase, mitochondrial OS=Mus musculus GN=Hibch PE=1 SV=1	HIBCH_MOUSE	43 kDa	0.92	[]	0.9		0.99	[]	1		0.73	[]	0.8
Huntingtin-interacting protein 1 OS=Mus musculus GN=Hip1 PE=1 SV=2	HIP1_MOUSE	115 kDa	0.4	[]	8.8		0.39	[]	11		0.39	[]	10
High mobility group protein B1 OS=Mus musculus GN=Hmgb1 PE=1 SV=2	HMGB1_MOUSE	25 kDa	0.35	[]	2		0.36	[]	1.9		0.38	[]	1.9
Hydroxymethylglutaryl-CoA lyase, mitochondrial OS=Mus musculus GN=Hmgcl PE=1 SV=2	HMGCL_MOUSE	34 kDa	0.15	[]	0		0.15	[]	0		0.15	[]	0
Heterogeneous nuclear ribonucleoprotein H OS=Mus musculus GN=Hnrnph1 PE=1 SV=3	HNRH1_MOUSE (+1)	49 kDa	0.43	[]	0.7		0.42	[]	0.7		0.26	[]	0.6
Heat shock protein HSP 90-alpha OS=Mus musculus GN=Hsp90aa1 PE=1 SV=4	HS90A_MOUSE	85 kDa	1	[]	1		0.86	[]	0.9		0.64	[]	0.8
Heat shock protein HSP 90-beta OS=Mus musculus GN=Hsp90ab1 PE=1 SV=3	HS90B_MOUSE	83 kDa	0.039	WT low, knock high	1.6		0.14	[]	1.6		0.074	[]	1.4
Heat shock cognate 71 kDa protein OS=Mus musculus GN=Hspa8 PE=1 SV=1	HSP7C_MOUSE	71 kDa	0.073	[]	0.8		0.18	[]	0.8		0.0023	WT high, knock low	0.6
Hypoxia up-regulated protein 1 OS=Mus musculus GN=Hyou1 PE=1 SV=1	HYOU1_MOUSE	111 kDa	0.62	[]	1.1		0.5	[]	1.1		0.83	[]	1
60S ribosomal protein L10 (Fragment) OS=Mus musculus GN=Rpl10 PE=4 SV=1	I7HLV2_MOUSE (+1)	23 kDa	0.077	[]	2.7		0.078	[]	2.8		0.16	[]	2.4
Isocitrate dehydrogenase [NADP] cytoplasmic OS=Mus musculus GN=Idh1 PE=1 SV=2	IDHC_MOUSE	47 kDa	0.37	[]	2.3		0.38	[]	2.2		0.46	[]	1.9
Isocitrate dehydrogenase [NADP], mitochondrial OS=Mus musculus GN=Idh2 PE=1 SV=3	IDHP_MOUSE	51 kDa	0.58	[]	0.9		0.7	[]	0.9		0.28	[]	0.8
Eukaryotic translation initiation factor 2 subunit 1 OS=Mus musculus GN=Eif2s1 PE=1 SV=3	IF2A_MOUSE	36 kDa	0.72	[]	0.6		0.72	[]	0.6		0.7	[]	0.6
Eukaryotic initiation factor 4A-I OS=Mus musculus GN=Eif4a1 PE=1 SV=1	IF4A1_MOUSE	46 kDa	0.43	[]	1.3		0.37	[]	1.4		0.35	[]	1.3
Eukaryotic translation initiation factor 5A-1 OS=Mus musculus GN=Eif5a PE=1 SV=2	IF5A1_MOUSE	17 kDa	0.78	[]	0.9		0.94	[]	1		0.56	[]	0.8
Ig alpha chain C region OS=Mus musculus PE=1 SV=1	IGHA_MOUSE	37 kDa	0.21	[]	0.3		0.21	[]	0.3		0.18	[]	0.3
Ig kappa chain C region OS=Mus musculus PE=1 SV=1	IGKC_MOUSE	12 kDa	0.18	[]	0		0.18	[]	0		0.16	[]	0
Leukocyte elastase inhibitor A OS=Mus musculus GN=Serpinb1a PE=1 SV=1	ILEUA_MOUSE	43 kDa	0.97	[]	1		0.89	[]	1.1		0.78	[]	1.1
Interleukin enhancer-binding factor 2 OS=Mus musculus GN=Ilf2 PE=1 SV=1	ILF2_MOUSE	43 kDa	0.24	[]	0.2		0.24	[]	0.2		0.28	[]	0.2
Importin subunit beta-1 OS=Mus musculus GN=Kpnb1 PE=1 SV=2	IMB1_MOUSE	97 kDa	0.48	[]	0.6		0.46	[]	0.6		0.19	[]	0.4
Inorganic pyrophosphatase OS=Mus musculus GN=Ppa1 PE=1 SV=1	IPYR_MOUSE	33 kDa	0.31	[]	0.3		0.31	[]	0.3		0.29	[]	0.2
Ras GTPase-activating-like protein IQGAP1 OS=Mus musculus GN=Iqgap1 PE=1 SV=2	IQGA1_MOUSE	189 kDa	0.59	[]	1.3		0.72	[]	1.2		0.84	[]	1.1
Ras GTPase-activating-like protein IQGAP2 OS=Mus musculus GN=Iqgap2 PE=1 SV=2	IQGA2_MOUSE	181 kDa	0.92	[]	1		0.88	[]	1.1		0.53	[]	0.8
Isochorismatase domain-containing protein 2A, mitochondrial OS=Mus musculus GN=Isoc2a PE=1 SV=1	ISC2A_MOUSE	22 kDa	0.029	WT low, knock high	3.4		0.025	WT low, knock high	3.6		0.09	[]	2.6
Integrin alpha-IIb OS=Mus musculus GN=Itga2b PE=2 SV=2	ITA2B_MOUSE	113 kDa	0.34	[]	INF		0.34	[]	INF		0.34	[]	INF
Protein KIAA0100 OS=Mus musculus GN=Kiaa0100 PE=2 SV=1	K0100_MOUSE	254 kDa	0.21	[]	INF		0.22	[]	INF		0.22	[]	INF
Kallikrein 1-related peptidase b11 OS=Mus musculus GN=Klk1b11 PE=2 SV=1	K1B11_MOUSE	29 kDa	0.36	[]	0.9		0.56	[]	0.9		0.65	[]	0.9
Kallikrein 1-related peptidase b16 OS=Mus musculus GN=Klk1b16 PE=1 SV=2	K1B16_MOUSE	29 kDa	0.95	[]	1		0.84	[]	1		0.68	[]	0.9
Kallikrein 1-related peptidase b21 OS=Mus musculus GN=Klk1b21 PE=2 SV=3	K1B21_MOUSE	29 kDa	0.0037	WT high, knock low	0.5		0.36	[]	1.4		0.61	[]	0.9
Kallikrein 1-related peptidase b22 OS=Mus musculus GN=Klk1b22 PE=1 SV=1	K1B22_MOUSE	28 kDa	< 0.00010	WT low, knock high	63		< 0.00010	WT low, knock high	71		< 0.00010	WT low, knock high	29
Kallikrein 1-related peptidase b24 OS=Mus musculus GN=Klk1b24 PE=2 SV=3	K1B24_MOUSE	29 kDa	0.023	WT high, knock low	0.7		0.018	WT high, knock low	0.6		0.0073	WT high, knock low	0.7
Kallikrein 1-related peptidase b26 OS=Mus musculus GN=Klk1b26 PE=2 SV=1	K1B26_MOUSE	28 kDa	0.18	[]	0.8		0.24	[]	0.8		0.54	[]	0.9
Kallikrein 1-related peptidase b27 OS=Mus musculus GN=Klk1b27 PE=1 SV=1	K1B27_MOUSE	29 kDa	0.00093	WT high, knock low	0.3		0.00076	WT high, knock low	0.3		0.018	WT high, knock low	0.7
Keratin, type I cytoskeletal 18 OS=Mus musculus GN=Krt18 PE=1 SV=5	K1C18_MOUSE	48 kDa	0.37	[]	0.8		0.4	[]	0.8		0.33	[]	0.9
Keratin, type I cytoskeletal 19 OS=Mus musculus GN=Krt19 PE=1 SV=1	K1C19_MOUSE	45 kDa	0.28	[]	0.5		0.75	[]	0.8		0.52	[]	0.8
Kallikrein 1-related peptidase b1 OS=Mus musculus GN=Klk1b1 PE=2 SV=1	K1KB1_MOUSE	29 kDa	0.0085	WT high, knock low	0.6		0.011	WT high, knock low	0.6		0.47	[]	0.9
Kallikrein 1-related peptidase b3 OS=Mus musculus GN=Klk1b3 PE=1 SV=1	K1KB3_MOUSE	29 kDa	0.022	WT high, knock low	0.6		0.43	[]	0.8		0.82	[]	1
Kallikrein 1-related peptidase-like b4 OS=Mus musculus GN=Klk1b4 PE=1 SV=1	K1KB4_MOUSE	29 kDa	0.0067	WT high, knock low	0.6		0.0048	WT high, knock low	0.6		0.26	[]	0.8
Kallikrein 1-related peptidase b5 OS=Mus musculus GN=Klk1b5 PE=2 SV=1	K1KB5_MOUSE	29 kDa	0.38	[]	0.8		0.83	[]	1.1		0.12	[]	0.7
Kallikrein 1-related peptidase b8 OS=Mus musculus GN=Klk1b8 PE=2 SV=1	K1KB8_MOUSE	29 kDa	0.058	[]	0.7		0.0077	WT high, knock low	0.7		0.46	[]	0.8
Kallikrein 1-related peptidase b9 OS=Mus musculus GN=Klk1b9 PE=2 SV=1	K1KB9_MOUSE	29 kDa	0.025	WT high, knock low	0.7		0.06	[]	0.7		0.51	[]	0.9
Keratin, type II cytoskeletal 5 OS=Mus musculus GN=Krt5 PE=1 SV=1	K2C5_MOUSE	62 kDa	0.51	[]	1.4		0.66	[]	1.3		0.74	[]	1.2
Keratin, type II cytoskeletal 7 OS=Mus musculus GN=Krt7 PE=1 SV=1	K2C7_MOUSE	51 kDa	0.56	[]	1.1		0.65	[]	1.1		0.15	[]	1.2
Keratin, type II cytoskeletal 8 OS=Mus musculus GN=Krt8 PE=1 SV=4	K2C8_MOUSE	55 kDa	0.86	[]	1		0.7	[]	1.1		0.38	[]	1.1
Cytoskeleton-associated protein 5 OS=Mus musculus GN=Ckap5 PE=4 SV=1	K3W4R5_MOUSE (+4)	226 kDa	0.34	[]	INF		0.34	[]	INF		0.34	[]	INF
Olfactory receptor OS=Mus musculus GN=Olfr707 PE=3 SV=1	K7N662_MOUSE	34 kDa	0.34	[]	INF		0.34	[]	INF		0.34	[]	INF
GTP:AMP phosphotransferase AK3, mitochondrial OS=Mus musculus GN=Ak3 PE=1 SV=3	KAD3_MOUSE	25 kDa	0.95	[]	1		0.93	[]	1.1		0.99	[]	1
Histone acetyltransferase KAT2A OS=Mus musculus GN=Kat2a PE=1 SV=2	KAT2A_MOUSE	93 kDa	0.34	[]	0		0.34	[]	0		0.34	[]	0
Creatine kinase B-type OS=Mus musculus GN=Ckb PE=1 SV=1	KCRB_MOUSE	43 kDa	0.87	[]	1		0.8	[]	1.1		0.73	[]	0.9
Creatine kinase U-type, mitochondrial OS=Mus musculus GN=Ckmt1 PE=1 SV=1	KCRU_MOUSE	47 kDa	0.039	WT high, knock low	0.7		0.078	[]	0.7		0.024	WT high, knock low	0.5
UMP-CMP kinase OS=Mus musculus GN=Cmpk1 PE=1 SV=1	KCY_MOUSE	22 kDa	0.52	[]	1.9		0.53	[]	1.8		0.59	[]	1.6
Kallikrein-1 OS=Mus musculus GN=Klk1 PE=1 SV=3	KLK1_MOUSE	29 kDa	0.37	[]	0.8		0.22	[]	0.6		0.37	[]	0.7
Methylcytosine dioxygenase TET3 OS=Mus musculus GN=Tet3 PE=2 SV=1	L0HN04_MOUSE (+1)	195 kDa	0.34	[]	INF		0.34	[]	INF		0.34	[]	INF
Laminin subunit alpha-5 OS=Mus musculus GN=Lama5 PE=1 SV=4	LAMA5_MOUSE	404 kDa	0.61	[]	0.7		0.59	[]	0.7		0.35	[]	0.5
Laminin subunit beta-2 OS=Mus musculus GN=Lamb2 PE=2 SV=2	LAMB2_MOUSE	197 kDa	0.83	[]	1.2		0.78	[]	1.2		0.78	[]	1.2
LIM and SH3 domain protein 1 OS=Mus musculus GN=Lasp1 PE=1 SV=1	LASP1_MOUSE	30 kDa	0.88	[]	1.2		0.89	[]	1.2		0.98	[]	1
Lupus La protein homolog OS=Mus musculus GN=Ssb PE=1 SV=1	LA_MOUSE	48 kDa	0.17	[]	5.8		0.17	[]	5.7		0.15	[]	6.3
Protein ERGIC-53 OS=Mus musculus GN=Lman1 PE=2 SV=1	LMAN1_MOUSE	58 kDa	0.034	WT low, knock high	5.1		0.028	WT low, knock high	5.1		0.073	[]	4.4
Leucine-rich repeat-containing protein 59 OS=Mus musculus GN=Lrrc59 PE=1 SV=1	LRC59_MOUSE	35 kDa	0.63	[]	1.5		0.59	[]	1.5		0.4	[]	1.8
Ragulator complex protein LAMTOR1 OS=Mus musculus GN=Lamtor1 PE=1 SV=1	LTOR1_MOUSE	18 kDa	0.012	WT high, knock low	0.2		0.011	WT high, knock low	0.2		0.011	WT high, knock low	0.2
Lumican OS=Mus musculus GN=Lum PE=1 SV=2	LUM_MOUSE	38 kDa	0.0093	WT high, knock low	0.6		0.009	WT high, knock low	0.6		0.0051	WT high, knock low	0.5
Mannosyl-oligosaccharide 1,2-alpha-mannosidase IA OS=Mus musculus GN=Man1a1 PE=1 SV=1	MA1A1_MOUSE	73 kDa	0.75	[]	1.4		0.66	[]	1.6		0.56	[]	2
Lysosomal alpha-mannosidase OS=Mus musculus GN=Man2b1 PE=2 SV=4	MA2B1_MOUSE	115 kDa	0.95	[]	1		1	[]	1		0.79	[]	1.1
Maleylacetoacetate isomerase OS=Mus musculus GN=Gstz1 PE=1 SV=1	MAAI_MOUSE	24 kDa	0.13	[]	5.4		0.14	[]	5.3		0.12	[]	5.9
Methionine aminopeptidase 2 OS=Mus musculus GN=Metap2 PE=1 SV=1	MAP2_MOUSE (+1)	53 kDa	0.34	[]	2.3		0.32	[]	2.4		0.47	[]	1.8
Mitochondrial amidoxime reducing component 2 OS=Mus musculus GN=Marc2 PE=1 SV=1	MARC2_MOUSE	38 kDa	0.94	[]	1.1		0.96	[]	1.1		0.93	[]	1.1
Methylcrotonoyl-CoA carboxylase beta chain, mitochondrial OS=Mus musculus GN=Mccc2 PE=1 SV=1	MCCB_MOUSE	61 kDa	0.34	[]	INF		0.34	[]	INF		0.34	[]	INF
Malate dehydrogenase, cytoplasmic OS=Mus musculus GN=Mdh1 PE=1 SV=3	MDHC_MOUSE	37 kDa	0.12	[]	1.4		0.076	[]	1.4		0.13	[]	0.8
Malate dehydrogenase, mitochondrial OS=Mus musculus GN=Mdh2 PE=1 SV=3	MDHM_MOUSE	36 kDa	0.48	[]	0.7		0.51	[]	0.8		0.35	[]	0.6
Macrophage migration inhibitory factor OS=Mus musculus GN=Mif PE=1 SV=2	MIF_MOUSE	13 kDa	0.32	[]	1.4		0.27	[]	1.4		0.5	[]	0.8
Myosin regulatory light chain 2, skeletal muscle isoform OS=Mus musculus GN=Mylpf PE=1 SV=3	MLRS_MOUSE	19 kDa	0.34	[]	0		0.34	[]	0		0.34	[]	0
Methylmalonate-semialdehyde dehydrogenase [acylating], mitochondrial OS=Mus musculus GN=Aldh6a1 PE=1 SV=1	MMSA_MOUSE	58 kDa	0.98	[]	1		0.86	[]	1		0.68	[]	0.9
Cell surface glycoprotein CD200 receptor 5 OS=Mus musculus GN=Cd200r5 PE=2 SV=1	MO2R5_MOUSE	30 kDa	0.34	[]	INF		0.34	[]	INF		0.34	[]	INF
Murinoglobulin-1 OS=Mus musculus GN=Mug1 PE=1 SV=3	MUG1_MOUSE	165 kDa	0.4	[]	0.4		0.39	[]	0.3		0.36	[]	0.3
Myosin-4 OS=Mus musculus GN=Myh4 PE=1 SV=1	MYH4_MOUSE	223 kDa	0.34	[]	0.1		0.34	[]	0.1		0.31	[]	0.1
Myosin-9 OS=Mus musculus GN=Myh9 PE=1 SV=4	MYH9_MOUSE	226 kDa	0.22	[]	1.2		0.088	[]	1.5		0.47	[]	0.9
Myosin regulatory light polypeptide 9 OS=Mus musculus GN=Myl9 PE=1 SV=3	MYL9_MOUSE	20 kDa	0.58	[]	1.2		0.54	[]	1.3		0.61	[]	0.8
Nascent polypeptide-associated complex subunit alpha, muscle-specific form OS=Mus musculus GN=Naca PE=1 SV=2	NACAM_MOUSE	220 kDa	0.69	[]	0.9		0.7	[]	0.9		0.34	[]	0.7
Alpha-N-acetylgalactosaminidase OS=Mus musculus GN=Naga PE=2 SV=2	NAGAB_MOUSE	47 kDa	0.53	[]	0.5		0.51	[]	0.5		0.49	[]	0.5
NADH dehydrogenase [ubiquinone] 1 alpha subcomplex subunit 9, mitochondrial OS=Mus musculus GN=Ndufa9 PE=1 SV=2	NDUA9_MOUSE	43 kDa	0.096	[]	0.2		0.096	[]	0.2		0.064	[]	0.2
NADH dehydrogenase [ubiquinone] 1 alpha subcomplex subunit 10, mitochondrial OS=Mus musculus GN=Ndufa10 PE=1 SV=1	NDUAA_MOUSE	41 kDa	0.32	[]	0.3		0.31	[]	0.3		0.32	[]	0.3
NADH-ubiquinone oxidoreductase 75 kDa subunit, mitochondrial OS=Mus musculus GN=Ndufs1 PE=1 SV=2	NDUS1_MOUSE	80 kDa	0.12	[]	2		0.13	[]	2.1		0.36	[]	1.5
NADH dehydrogenase [ubiquinone] iron-sulfur protein 2, mitochondrial OS=Mus musculus GN=Ndufs2 PE=1 SV=1	NDUS2_MOUSE	53 kDa	0.16	[]	INF		0.16	[]	INF		0.16	[]	INF
NADH dehydrogenase [ubiquinone] iron-sulfur protein 3, mitochondrial OS=Mus musculus GN=Ndufs3 PE=1 SV=2	NDUS3_MOUSE	30 kDa	0.77	[]	0.8		0.75	[]	0.7		0.7	[]	0.7
NADH dehydrogenase [ubiquinone] flavoprotein 1, mitochondrial OS=Mus musculus GN=Ndufv1 PE=1 SV=1	NDUV1_MOUSE	51 kDa	0.37	[]	2.2		0.37	[]	2.3		0.3	[]	2.7
Neprilysin OS=Mus musculus GN=Mme PE=1 SV=3	NEP_MOUSE	86 kDa	0.00019	WT high, knock low	0.07		0.00022	WT high, knock low	0.07		0.0026	WT high, knock low	0.07
Beta-nerve growth factor OS=Mus musculus GN=Ngf PE=1 SV=2	NGF_MOUSE (+1)	27 kDa	0.016	WT high, knock low	0.2		0.022	WT high, knock low	0.3		0.28	[]	0.7
Protein NipSnap homolog 2 OS=Mus musculus GN=Gbas PE=2 SV=1	NIPS2_MOUSE (+1)	33 kDa	0.68	[]	0.7		0.78	[]	0.8		0.7	[]	0.8
NAD(P)H-hydrate epimerase OS=Mus musculus GN=Apoa1bp PE=1 SV=1	NNRE_MOUSE	31 kDa	0.96	[]	1		0.94	[]	1		0.8	[]	0.9
Nucleosome assembly protein 1-like 4 OS=Mus musculus GN=Nap1l4 PE=1 SV=1	NP1L4_MOUSE	43 kDa	0.43	[]	2.1		0.45	[]	2.1		0.41	[]	2.2
Nucleophosmin OS=Mus musculus GN=Npm1 PE=1 SV=1	NPM_MOUSE	33 kDa	0.74	[]	0.7		0.72	[]	0.7		0.78	[]	1.5
Nucleoporin NUP188 homolog OS=Mus musculus GN=Nup188 PE=1 SV=2	NU188_MOUSE	197 kDa	0.37	[]	3.2		0.33	[]	3.5		0.39	[]	2.9
Nucleobindin-2 OS=Mus musculus GN=Nucb2 PE=1 SV=2	NUCB2_MOUSE (+1)	50 kDa	0.97	[]	1		0.93	[]	1		0.82	[]	0.9
Ornithine aminotransferase, mitochondrial OS=Mus musculus GN=Oat PE=1 SV=1	OAT_MOUSE	48 kDa	0.13	[]	5.4		0.14	[]	5.3		0.12	[]	5.9
Dihydrolipoyllysine-residue acetyltransferase component of pyruvate dehydrogenase complex, mitochondrial OS=Mus musculus GN=Dlat PE=1 SV=2	ODP2_MOUSE	68 kDa	0.014	WT low, knock high	2.7		0.012	WT low, knock high	2.8		0.021	WT low, knock high	2.5
Pyruvate dehydrogenase E1 component subunit beta, mitochondrial OS=Mus musculus GN=Pdhb PE=1 SV=1	ODPB_MOUSE	39 kDa	0.17	[]	1.6		0.14	[]	1.6		0.43	[]	1.3
5-oxoprolinase OS=Mus musculus GN=Oplah PE=2 SV=1	OPLA_MOUSE	138 kDa	0.78	[]	1.3		0.78	[]	1.3		0.95	[]	1.1
Pyrroline-5-carboxylate reductase 2 OS=Mus musculus GN=Pycr2 PE=2 SV=1	P5CR2_MOUSE	34 kDa	0.15	[]	0		0.15	[]	0		0.15	[]	0
Polyadenylate-binding protein 1 OS=Mus musculus GN=Pabpc1 PE=1 SV=2	PABP1_MOUSE	71 kDa	0.88	[]	1.1		0.8	[]	1.1		0.87	[]	0.9
Bifunctional 3'-phosphoadenosine 5'-phosphosulfate synthase 1 OS=Mus musculus GN=Papss1 PE=1 SV=1	PAPS1_MOUSE	71 kDa	0.34	[]	0		0.34	[]	0		0.34	[]	0
Poly(rC)-binding protein 1 OS=Mus musculus GN=Pcbp1 PE=1 SV=1	PCBP1_MOUSE	37 kDa	0.69	[]	0.8		0.66	[]	0.8		0.6	[]	0.7
Propionyl-CoA carboxylase alpha chain, mitochondrial OS=Mus musculus GN=Pcca PE=1 SV=2	PCCA_MOUSE	80 kDa	0.39	[]	0.5		0.39	[]	0.5		0.28	[]	0.4
Propionyl-CoA carboxylase beta chain, mitochondrial OS=Mus musculus GN=Pccb PE=1 SV=2	PCCB_MOUSE	58 kDa	0.48	[]	1.5		0.48	[]	1.5		0.9	[]	1.1
Phosphoenolpyruvate carboxykinase [GTP], mitochondrial OS=Mus musculus GN=Pck2 PE=1 SV=1	PCKGM_MOUSE	71 kDa	0.71	[]	1.3		0.73	[]	1.3		0.83	[]	1.2
Proprotein convertase subtilisin/kexin type 7 OS=Mus musculus GN=Pcsk7 PE=2 SV=2	PCSK7_MOUSE	84 kDa	0.34	[]	INF		0.34	[]	INF		0.34	[]	INF
Programmed cell death protein 4 OS=Mus musculus GN=Pdcd4 PE=1 SV=1	PDCD4_MOUSE	52 kDa	0.55	[]	2.1		0.56	[]	2.1		0.51	[]	2.4
Protein disulfide-isomerase OS=Mus musculus GN=P4hb PE=1 SV=2	PDIA1_MOUSE	57 kDa	0.72	[]	1.1		0.6	[]	1.1		0.99	[]	1
Protein disulfide-isomerase A3 OS=Mus musculus GN=Pdia3 PE=1 SV=2	PDIA3_MOUSE	57 kDa	0.97	[]	1		0.85	[]	1		0.83	[]	1
Protein disulfide-isomerase A4 OS=Mus musculus GN=Pdia4 PE=1 SV=3	PDIA4_MOUSE	72 kDa	0.54	[]	0.7		0.53	[]	0.7		0.43	[]	0.6
Pyridoxal kinase OS=Mus musculus GN=Pdxk PE=1 SV=1	PDXK_MOUSE	35 kDa	0.28	[]	1.7		0.24	[]	1.7		0.2	[]	1.9
Phosphatidylethanolamine-binding protein 1 OS=Mus musculus GN=Pebp1 PE=1 SV=3	PEBP1_MOUSE	21 kDa	0.34	[]	2		0.34	[]	2		0.62	[]	1.4
Phosphoglycerate mutase 1 OS=Mus musculus GN=Pgam1 PE=1 SV=3	PGAM1_MOUSE	29 kDa	0.38	[]	1.5		0.36	[]	1.7		0.48	[]	1.5
Phosphoglycerate kinase 1 OS=Mus musculus GN=Pgk1 PE=1 SV=4	PGK1_MOUSE	45 kDa	0.1	[]	1.3		0.063	[]	1.3		0.82	[]	1
Phosphoglucomutase-1 OS=Mus musculus GN=Pgm1 PE=1 SV=4	PGM1_MOUSE	61 kDa	0.97	[]	1		0.99	[]	1		0.94	[]	1.1
Biglycan OS=Mus musculus GN=Bgn PE=2 SV=1	PGS1_MOUSE	42 kDa	0.87	[]	0.9		0.89	[]	0.9		0.66	[]	0.8
Decorin OS=Mus musculus GN=Dcn PE=2 SV=1	PGS2_MOUSE	40 kDa	0.33	[]	0.4		0.32	[]	0.4		0.29	[]	0.4
Prohibitin OS=Mus musculus GN=Phb PE=1 SV=1	PHB_MOUSE	30 kDa	0.32	[]	2.3		0.32	[]	2.3		0.39	[]	2.2
GPI transamidase component PIG-S OS=Mus musculus GN=Pigs PE=1 SV=3	PIGS_MOUSE	62 kDa	0.34	[]	INF		0.34	[]	INF		0.34	[]	INF
Prolactin-inducible protein homolog OS=Mus musculus GN=Pip PE=2 SV=3	PIP_MOUSE	17 kDa	0.076	[]	INF		0.081	[]	INF		0.08	[]	INF
Junction plakoglobin OS=Mus musculus GN=Jup PE=1 SV=3	PLAK_MOUSE	82 kDa	0.57	[]	1.3		0.51	[]	1.3		0.78	[]	1.1
Perilipin-3 OS=Mus musculus GN=Plin3 PE=1 SV=1	PLIN3_MOUSE	47 kDa	0.3	[]	1.8		0.28	[]	1.9		0.39	[]	1.6
Plastin-2 OS=Mus musculus GN=Lcp1 PE=1 SV=4	PLSL_MOUSE	70 kDa	0.048	WT low, knock high	2.4		0.041	WT low, knock high	2.5		0.12	[]	2
Plexin-A1 OS=Mus musculus GN=Plxna1 PE=1 SV=1	PLXA1_MOUSE	211 kDa	0.16	[]	INF		0.15	[]	INF		0.16	[]	INF
Serum paraoxonase/lactonase 3 OS=Mus musculus GN=Pon3 PE=1 SV=2	PON3_MOUSE	39 kDa	0.56	[]	2		0.56	[]	2		0.61	[]	1.8
Serine/threonine-protein phosphatase PP1-alpha catalytic subunit OS=Mus musculus GN=Ppp1ca PE=1 SV=1	PP1A_MOUSE	38 kDa	0.025	WT low, knock high	2.5		0.022	WT low, knock high	2.6		0.12	[]	1.9
Peptidyl-prolyl cis-trans isomerase A OS=Mus musculus GN=Ppia PE=1 SV=2	PPIA_MOUSE	18 kDa	0.67	[]	0.7		0.66	[]	0.7		0.98	[]	1
Peptidyl-prolyl cis-trans isomerase B OS=Mus musculus GN=Ppib PE=1 SV=2	PPIB_MOUSE	24 kDa	0.2	[]	0.7		0.23	[]	0.8		0.13	[]	0.7
PRA1 family protein 3 OS=Mus musculus GN=Arl6ip5 PE=1 SV=2	PRAF3_MOUSE	22 kDa	0.3	[]	4.1		0.3	[]	4		0.41	[]	2.7
Peroxiredoxin-1 OS=Mus musculus GN=Prdx1 PE=1 SV=1	PRDX1_MOUSE	22 kDa	0.28	[]	1.5		0.28	[]	1.5		0.49	[]	1.3
Peroxiredoxin-2 OS=Mus musculus GN=Prdx2 PE=1 SV=3	PRDX2_MOUSE	22 kDa	0.2	[]	1.6		0.2	[]	1.6		0.56	[]	1.2
Thioredoxin-dependent peroxide reductase, mitochondrial OS=Mus musculus GN=Prdx3 PE=1 SV=1	PRDX3_MOUSE	28 kDa	0.019	WT low, knock high	5.5		0.018	WT low, knock high	5.4		0.025	WT low, knock high	5.1
Profilin-1 OS=Mus musculus GN=Pfn1 PE=1 SV=2	PROF1_MOUSE	15 kDa	0.59	[]	1.4		0.59	[]	1.3		0.6	[]	0.7
Serine protease 48 OS=Mus musculus GN=Prss48 PE=2 SV=2	PRS48_MOUSE	35 kDa	0.34	[]	INF		0.34	[]	INF		0.34	[]	INF
26S protease regulatory subunit 8 OS=Mus musculus GN=Psmc5 PE=1 SV=1	PRS8_MOUSE (+1)	46 kDa	0.78	[]	1.2		0.71	[]	1.3		0.87	[]	1.1
Proteasome subunit alpha type-4 OS=Mus musculus GN=Psma4 PE=1 SV=1	PSA4_MOUSE	29 kDa	0.12	[]	3.1		0.12	[]	3.1		0.063	[]	3.9
26S proteasome non-ATPase regulatory subunit 11 OS=Mus musculus GN=Psmd11 PE=1 SV=3	PSD11_MOUSE	47 kDa	0.34	[]	0		0.34	[]	0		0.34	[]	0
26S proteasome non-ATPase regulatory subunit 1 OS=Mus musculus GN=Psmd1 PE=1 SV=1	PSMD1_MOUSE	106 kDa	0.79	[]	1.4		0.8	[]	1.3		0.8	[]	1.4
Receptor-type tyrosine-protein phosphatase mu OS=Mus musculus GN=Ptprm PE=2 SV=2	PTPRM_MOUSE	164 kDa	0.54	[]	3.1		0.53	[]	3.2		0.68	[]	1.9
Polymerase I and transcript release factor OS=Mus musculus GN=Ptrf PE=1 SV=1	PTRF_MOUSE	44 kDa	0.27	[]	1.4		0.22	[]	1.4		0.46	[]	1.3
Bifunctional purine biosynthesis protein PURH OS=Mus musculus GN=Atic PE=1 SV=2	PUR9_MOUSE	64 kDa	0.96	[]	0.9		0.95	[]	0.9		0.83	[]	0.7
Peroxisomal membrane protein 2 OS=Mus musculus GN=Pxmp2 PE=2 SV=2	PXMP2_MOUSE	22 kDa	0.53	[]	0.3		0.52	[]	0.3		0.47	[]	0.2
Glycogen phosphorylase, brain form OS=Mus musculus GN=Pygb PE=1 SV=3	PYGB_MOUSE	97 kDa	0.5	[]	1.2		0.44	[]	1.2		0.71	[]	1.1
Myomesin 2 OS=Mus musculus GN=Myom2 PE=2 SV=1	Q14BI5_MOUSE	165 kDa	0.34	[]	INF		0.34	[]	INF		0.34	[]	INF
Heterogeneous nuclear ribonucleoprotein A/B OS=Mus musculus GN=Hnrnpab PE=1 SV=1	Q20BD0_MOUSE (+2)	36 kDa	0.18	[]	1.9		0.18	[]	2		0.4	[]	1.5
Protein disulfide-isomerase A6 OS=Mus musculus GN=Pdia6 PE=2 SV=1	Q3TML0_MOUSE	49 kDa	0.67	[]	1.1		0.56	[]	1.2		0.92	[]	1
Arginine-rich, mutated in early stage tumors, isoform CRA_b OS=Mus musculus GN=Manf PE=1 SV=1	Q3TMX5_MOUSE	20 kDa	0.065	[]	1.7		0.048	WT low, knock high	1.8		0.1	[]	1.7
Dihydropyrimidinase-related protein 3 OS=Mus musculus GN=Dpysl3 PE=1 SV=1	Q3TT92_MOUSE	62 kDa	0.77	[]	0.9		0.74	[]	0.9		0.39	[]	0.7
Heat shock 70 kDa protein 4 OS=Mus musculus GN=Hspa4 PE=1 SV=1	Q3U2G2_MOUSE	94 kDa	0.51	[]	1.5		0.5	[]	1.5		0.68	[]	1.3
Ubiquitin carboxyl-terminal hydrolase 5 OS=Mus musculus GN=Usp5 PE=1 SV=1	Q3U4W8_MOUSE (+1)	93 kDa	0.28	[]	0.2		0.27	[]	0.2		0.34	[]	0.3
X-prolyl aminopeptidase (Aminopeptidase P) 1, soluble, isoform CRA_b OS=Mus musculus GN=Xpnpep1 PE=2 SV=1	Q3UE92_MOUSE (+2)	75 kDa	0.31	[]	0.2		0.31	[]	0.2		0.27	[]	0.2
Protein Lpo OS=Mus musculus GN=Lpo PE=4 SV=1	Q5SW46_MOUSE	80 kDa	0.24	[]	2.4		0.24	[]	2.5		0.41	[]	2
Ras-related protein Rab-1A OS=Mus musculus GN=Rab1 PE=3 SV=1	Q5SW88_MOUSE (+1)	22 kDa	0.76	[]	0.9		0.69	[]	0.9		0.96	[]	1
Clathrin heavy chain OS=Mus musculus GN=Cltc PE=1 SV=1	Q5SXR6_MOUSE	192 kDa	0.4	[]	1.2		0.33	[]	1.2		0.92	[]	1
60S ribosomal protein L10a OS=Mus musculus GN=Rpl10a PE=1 SV=1	Q5XJF6_MOUSE	25 kDa	0.55	[]	0.6		0.52	[]	0.6		0.53	[]	0.6
Protein Sptbn2 OS=Mus musculus GN=Sptbn2 PE=1 SV=1	Q68FG2_MOUSE	271 kDa	0.65	[]	1.4		0.65	[]	1.4		0.93	[]	1.1
Peroxiredoxin 6 OS=Mus musculus GN=Prdx6 PE=1 SV=1	Q6GT24_MOUSE	25 kDa	0.99	[]	1		0.8	[]	1.1		0.82	[]	0.9
40S ribosomal protein S12 OS=Mus musculus GN=Rps12 PE=1 SV=1	Q6ZWZ6_MOUSE	15 kDa	0.37	[]	1.6		0.37	[]	1.6		0.13	[]	2.2
60S ribosomal protein L17 OS=Mus musculus GN=Rpl17 PE=2 SV=1	Q6ZWZ7_MOUSE (+1)	21 kDa	0.45	[]	0.5		0.44	[]	0.5		0.37	[]	0.4
MCG141914 OS=Mus musculus GN=Olfr1128 PE=2 SV=1	Q7TR47_MOUSE	35 kDa	0.34	[]	INF		0.34	[]	INF		0.34	[]	INF
Protein Sec24b OS=Mus musculus GN=Sec24b PE=1 SV=1	Q80ZX0_MOUSE	136 kDa	0.024	WT low, knock high	INF		0.023	WT low, knock high	INF		0.033	WT low, knock high	INF
MCG13402, isoform CRA_a OS=Mus musculus GN=Ptbp1 PE=1 SV=1	Q8BGJ5_MOUSE (+1)	57 kDa	0.049	WT low, knock high	2.3		0.042	WT low, knock high	2.4		0.03	WT low, knock high	2.3
Syntaxin 7 OS=Mus musculus GN=Stx7 PE=1 SV=1	Q8BH40_MOUSE	30 kDa	0.68	[]	1.5		0.69	[]	1.5		0.69	[]	1.5
Glutaminyl-tRNA synthetase OS=Mus musculus GN=Qars PE=2 SV=1	Q8BML9_MOUSE	88 kDa	0.92	[]	0.9		0.99	[]	1		0.92	[]	1.1
Protein Gm10032 OS=Mus musculus GN=Gm10032 PE=2 SV=1	Q8BS28_MOUSE	14 kDa	0.34	[]	INF		0.34	[]	INF		0.34	[]	INF
Serine--tRNA ligase, cytoplasmic OS=Mus musculus GN=Sars PE=2 SV=1	Q8C483_MOUSE (+1)	61 kDa	0.76	[]	1.6		0.78	[]	1.5		0.76	[]	1.6
ABPBG26 OS=Mus musculus GN=Scgb2b26 PE=2 SV=1	Q8JZX1_MOUSE	13 kDa	0.41	[]	2		0.41	[]	1.9		0.44	[]	1.8
ABPBG27 OS=Mus musculus GN=Scgb2b27 PE=2 SV=1	Q8R1E9_MOUSE	12 kDa	0.00093	WT low, knock high	3.6		0.0012	WT low, knock high	3.8		0.019	WT low, knock high	2.7
MCG142322 OS=Mus musculus GN=Vmn1r199 PE=2 SV=1	Q8R280_MOUSE	42 kDa	0.34	[]	INF		0.34	[]	INF		0.34	[]	INF
Olfactory receptor 572 OS=Mus musculus GN=Olfr572 PE=2 SV=1	Q8VGZ3_MOUSE	36 kDa	0.34	[]	INF		0.34	[]	INF		0.34	[]	INF
Phospholipase C beta 4 OS=Mus musculus GN=Plcb4 PE=1 SV=1	Q91UZ1_MOUSE	135 kDa	0.021	WT low, knock high	1.8		0.025	WT low, knock high	1.9		0.085	[]	1.5
40S ribosomal protein S5 OS=Mus musculus GN=Rps5 PE=1 SV=1	Q91V55_MOUSE	23 kDa	0.26	[]	1.6		0.22	[]	1.6		0.51	[]	1.2
Protein S100-A1 OS=Mus musculus GN=S100a1 PE=2 SV=1	Q91V77_MOUSE	11 kDa	0.55	[]	0.7		0.59	[]	0.8		0.4	[]	1.5
Alpha globin 1 OS=Mus musculus GN=Hba-a1 PE=1 SV=1	Q91VB8_MOUSE	15 kDa	0.28	[]	0.7		0.35	[]	0.8		0.66	[]	1.2
ABPA27 OS=Mus musculus GN=Scgb1b27 PE=2 SV=1	Q91WB5_MOUSE	10 kDa	0.36	[]	0.7		0.38	[]	0.7		0.75	[]	1.1
N-acetylneuraminic acid synthase (Sialic acid synthase) OS=Mus musculus GN=Nans PE=1 SV=1	Q99J77_MOUSE	40 kDa	0.12	[]	0.5		0.11	[]	0.5		0.15	[]	0.5
Capping protein (Actin filament), gelsolin-like OS=Mus musculus GN=Capg PE=1 SV=1	Q99LB4_MOUSE	39 kDa	0.58	[]	0.4		0.58	[]	0.4		0.56	[]	0.4
60S ribosomal protein L21 OS=Mus musculus GN=Rpl21 PE=2 SV=1	Q9CQM8_MOUSE	19 kDa	0.99	[]	1		0.88	[]	1.1		0.82	[]	0.9
Signal sequence receptor, delta OS=Mus musculus GN=Ssr4 PE=2 SV=1	Q9D8L3_MOUSE (+1)	19 kDa	0.94	[]	1		0.98	[]	1		0.76	[]	0.8
MCG148475 OS=Mus musculus GN=1700021P04Rik PE=2 SV=1	Q9DA30_MOUSE	12 kDa	0.34	[]	INF		0.34	[]	INF		0.34	[]	INF
Cytochrome b-c1 complex subunit 1, mitochondrial OS=Mus musculus GN=Uqcrc1 PE=1 SV=2	QCR1_MOUSE	53 kDa	0.69	[]	0.9		0.83	[]	1		0.87	[]	1
Cytochrome b-c1 complex subunit 2, mitochondrial OS=Mus musculus GN=Uqcrc2 PE=1 SV=1	QCR2_MOUSE	48 kDa	0.038	WT low, knock high	1.7		0.047	WT low, knock high	1.8		0.095	[]	1.6
Ras-related protein Rab-10 OS=Mus musculus GN=Rab10 PE=1 SV=1	RAB10_MOUSE	23 kDa	0.4	[]	0.7		0.45	[]	0.6		0.28	[]	0.6
Ras-related protein Rab-14 OS=Mus musculus GN=Rab14 PE=1 SV=3	RAB14_MOUSE	24 kDa	0.56	[]	0.6		0.48	[]	0.6		0.42	[]	0.5
Ras-related protein Rab-18 OS=Mus musculus GN=Rab18 PE=2 SV=2	RAB18_MOUSE	23 kDa	0.88	[]	1.1		0.91	[]	1.1		0.99	[]	1
Ras-related protein Rab-1B OS=Mus musculus GN=Rab1b PE=1 SV=1	RAB1B_MOUSE	22 kDa	0.78	[]	1.1		0.74	[]	1.2		0.43	[]	1.4
Ras-related protein Rab-2A OS=Mus musculus GN=Rab2a PE=1 SV=1	RAB2A_MOUSE	24 kDa	0.14	[]	0.2		0.14	[]	0.2		0.12	[]	0.1
Ras-related protein Rab-7a OS=Mus musculus GN=Rab7a PE=1 SV=2	RAB7A_MOUSE	23 kDa	0.68	[]	1.2		0.61	[]	1.3		0.92	[]	1.1
Ras-related C3 botulinum toxin substrate 1 OS=Mus musculus GN=Rac1 PE=1 SV=1	RAC1_MOUSE	21 kDa	0.91	[]	1.1		0.91	[]	1.1		0.97	[]	1
Radixin OS=Mus musculus GN=Rdx PE=1 SV=3	RADI_MOUSE	69 kDa	0.5	[]	1.3		0.45	[]	1.4		0.65	[]	1.2
Renin-2 OS=Mus musculus GN=Ren2 PE=1 SV=1	RENI2_MOUSE	44 kDa	0.55	[]	0.8		0.63	[]	0.8		0.23	[]	0.7
Transforming protein RhoA OS=Mus musculus GN=Rhoa PE=1 SV=1	RHOA_MOUSE	22 kDa	0.26	[]	1.8		0.26	[]	1.8		0.41	[]	1.5
Ribonuclease inhibitor OS=Mus musculus GN=Rnh1 PE=1 SV=1	RINI_MOUSE	50 kDa	0.42	[]	0.7		0.43	[]	0.8		0.36	[]	0.7
60S ribosomal protein L12 OS=Mus musculus GN=Rpl12 PE=1 SV=2	RL12_MOUSE	18 kDa	0.59	[]	1.1		0.51	[]	1.1		0.85	[]	0.9
60S ribosomal protein L13 OS=Mus musculus GN=Rpl13 PE=2 SV=3	RL13_MOUSE	24 kDa	0.66	[]	0.8		0.71	[]	0.9		0.5	[]	0.7
60S ribosomal protein L14 OS=Mus musculus GN=Rpl14 PE=1 SV=3	RL14_MOUSE	24 kDa	0.73	[]	1.2		0.74	[]	1.2		0.86	[]	1.1
60S ribosomal protein L18 OS=Mus musculus GN=Rpl18 PE=2 SV=3	RL18_MOUSE	22 kDa	0.95	[]	1		0.99	[]	1		0.91	[]	1
60S ribosomal protein L22 OS=Mus musculus GN=Rpl22 PE=1 SV=2	RL22_MOUSE	15 kDa	0.49	[]	0.6		0.47	[]	0.6		0.52	[]	0.6
60S ribosomal protein L23a OS=Mus musculus GN=Rpl23a PE=1 SV=1	RL23A_MOUSE	18 kDa	0.94	[]	1		0.94	[]	1		0.9	[]	0.9
60S ribosomal protein L23 OS=Mus musculus GN=Rpl23 PE=1 SV=1	RL23_MOUSE	15 kDa	0.24	[]	0.8		0.29	[]	0.8		0.36	[]	0.8
60S ribosomal protein L27 OS=Mus musculus GN=Rpl27 PE=1 SV=2	RL27_MOUSE	16 kDa	0.29	[]	0.4		0.29	[]	0.4		0.18	[]	0.3
60S ribosomal protein L30 OS=Mus musculus GN=Rpl30 PE=2 SV=2	RL30_MOUSE	13 kDa	0.013	WT low, knock high	6.9		0.013	WT low, knock high	7.3		0.044	WT low, knock high	5.4
60S ribosomal protein L32 OS=Mus musculus GN=Rpl32 PE=1 SV=2	RL32_MOUSE	16 kDa	0.41	[]	0.6		0.44	[]	0.6		0.32	[]	0.6
60S ribosomal protein L35 OS=Mus musculus GN=Rpl35 PE=2 SV=1	RL35_MOUSE	15 kDa	0.37	[]	2.3		0.38	[]	2.2		0.44	[]	2.1
60S ribosomal protein L3 OS=Mus musculus GN=Rpl3 PE=1 SV=3	RL3_MOUSE	46 kDa	0.92	[]	1		0.82	[]	1.1		0.93	[]	1
60S ribosomal protein L4 OS=Mus musculus GN=Rpl4 PE=1 SV=3	RL4_MOUSE	47 kDa	0.86	[]	1.1		0.84	[]	1.1		0.72	[]	0.8
60S ribosomal protein L5 OS=Mus musculus GN=Rpl5 PE=1 SV=3	RL5_MOUSE	34 kDa	0.29	[]	0.2		0.28	[]	0.2		0.32	[]	0.3
60S ribosomal protein L6 OS=Mus musculus GN=Rpl6 PE=1 SV=3	RL6_MOUSE	34 kDa	0.65	[]	0.7		0.67	[]	0.7		0.52	[]	0.6
60S ribosomal protein L7a OS=Mus musculus GN=Rpl7a PE=1 SV=2	RL7A_MOUSE	30 kDa	0.42	[]	1.4		0.38	[]	1.4		0.75	[]	1.1
60S ribosomal protein L7 OS=Mus musculus GN=Rpl7 PE=1 SV=2	RL7_MOUSE	31 kDa	0.23	[]	0.6		0.24	[]	0.6		0.15	[]	0.5
60S ribosomal protein L8 OS=Mus musculus GN=Rpl8 PE=1 SV=2	RL8_MOUSE	28 kDa	0.59	[]	1.2		0.59	[]	1.2		0.9	[]	1.1
60S ribosomal protein L9 OS=Mus musculus GN=Rpl9 PE=1 SV=2	RL9_MOUSE	22 kDa	0.2	[]	1.8		0.19	[]	1.9		0.4	[]	1.7
60S acidic ribosomal protein P0 OS=Mus musculus GN=Rplp0 PE=1 SV=3	RLA0_MOUSE	34 kDa	0.79	[]	1.1		0.65	[]	1.1		0.42	[]	0.8
60S acidic ribosomal protein P1 OS=Mus musculus GN=Rplp1 PE=2 SV=1	RLA1_MOUSE	11 kDa	0.12	[]	2		0.11	[]	2.1		0.054	[]	2.2
60S acidic ribosomal protein P2 OS=Mus musculus GN=Rplp2 PE=1 SV=3	RLA2_MOUSE	12 kDa	0.74	[]	1.1		0.6	[]	1.1		0.81	[]	0.9
Dolichyl-diphosphooligosaccharide--protein glycosyltransferase subunit 1 OS=Mus musculus GN=Rpn1 PE=1 SV=1	RPN1_MOUSE	69 kDa	0.87	[]	0.9		0.96	[]	1		0.76	[]	0.9
40S ribosomal protein S14 OS=Mus musculus GN=Rps14 PE=2 SV=3	RS14_MOUSE	16 kDa	0.85	[]	1.1		0.85	[]	1.2		0.76	[]	0.8
40S ribosomal protein S17 OS=Mus musculus GN=Rps17 PE=1 SV=2	RS17_MOUSE	16 kDa	0.91	[]	1.1		0.91	[]	1.1		0.18	[]	0.6
40S ribosomal protein S19 OS=Mus musculus GN=Rps19 PE=1 SV=3	RS19_MOUSE	16 kDa	0.58	[]	0.7		0.58	[]	0.7		0.37	[]	0.6
40S ribosomal protein S20 OS=Mus musculus GN=Rps20 PE=1 SV=1	RS20_MOUSE	13 kDa	0.67	[]	0.8		0.72	[]	0.9		0.57	[]	0.7
40S ribosomal protein S23 OS=Mus musculus GN=Rps23 PE=1 SV=3	RS23_MOUSE	16 kDa	0.89	[]	0.9		0.89	[]	0.9		0.75	[]	0.8
40S ribosomal protein S25 OS=Mus musculus GN=Rps25 PE=1 SV=1	RS25_MOUSE	14 kDa	0.48	[]	1.7		0.43	[]	1.8		0.52	[]	1.6
40S ribosomal protein S2 OS=Mus musculus GN=Rps2 PE=2 SV=3	RS2_MOUSE	31 kDa	0.68	[]	1.3		0.63	[]	1.4		0.87	[]	1.1
40S ribosomal protein S3a OS=Mus musculus GN=Rps3a PE=1 SV=3	RS3A_MOUSE	30 kDa	0.38	[]	1.4		0.33	[]	1.4		0.67	[]	1.2
40S ribosomal protein S3 OS=Mus musculus GN=Rps3 PE=1 SV=1	RS3_MOUSE	27 kDa	0.19	[]	2		0.16	[]	2		0.14	[]	2.1
40S ribosomal protein S4, X isoform OS=Mus musculus GN=Rps4x PE=2 SV=2	RS4X_MOUSE	30 kDa	0.19	[]	0.4		0.18	[]	0.4		0.14	[]	0.4
40S ribosomal protein S6 OS=Mus musculus GN=Rps6 PE=1 SV=1	RS6_MOUSE	29 kDa	0.82	[]	0.9		0.81	[]	0.9		0.76	[]	0.8
40S ribosomal protein S9 OS=Mus musculus GN=Rps9 PE=1 SV=3	RS9_MOUSE	23 kDa	0.75	[]	1.2		0.66	[]	1.4		0.83	[]	1.2
40S ribosomal protein SA OS=Mus musculus GN=Rpsa PE=1 SV=4	RSSA_MOUSE	33 kDa	0.012	WT low, knock high	2.3		0.02	WT low, knock high	2.4		0.039	WT low, knock high	2.1
Protein S100-A10 OS=Mus musculus GN=S100a10 PE=1 SV=2	S10AA_MOUSE	11 kDa	0.3	[]	1.9		0.31	[]	1.9		0.36	[]	1.8
Protein S100-A11 OS=Mus musculus GN=S100a11 PE=1 SV=1	S10AB_MOUSE	11 kDa	0.87	[]	0.9		0.95	[]	1		0.75	[]	1.2
Dystonin OS=Mus musculus GN=Dst PE=1 SV=1	S4R1P5_MOUSE	871 kDa	0.33	[]	4.3		0.32	[]	4.4		0.36	[]	3.6
Ankyrin-2 OS=Mus musculus GN=Ank2 PE=1 SV=1	S4R245_MOUSE	426 kDa	0.064	[]	INF		0.064	[]	INF		0.06	[]	INF
Adenosylhomocysteinase OS=Mus musculus GN=Ahcy PE=1 SV=3	SAHH_MOUSE	48 kDa	0.17	[]	2.2		0.16	[]	2.2		0.21	[]	2.1
Protein transport protein Sec23B OS=Mus musculus GN=Sec23b PE=1 SV=1	SC23B_MOUSE	86 kDa	0.75	[]	0.9		0.85	[]	0.9		0.47	[]	0.7
Succinate dehydrogenase [ubiquinone] flavoprotein subunit, mitochondrial OS=Mus musculus GN=Sdha PE=1 SV=1	SDHA_MOUSE	73 kDa	0.87	[]	1.1		0.79	[]	1.1		0.86	[]	0.9
Succinate dehydrogenase [ubiquinone] iron-sulfur subunit, mitochondrial OS=Mus musculus GN=Sdhb PE=1 SV=1	SDHB_MOUSE	32 kDa	0.61	[]	0.7		0.57	[]	0.7		0.65	[]	0.7
Septin-2 OS=Mus musculus GN=Sept2 PE=1 SV=2	SEPT2_MOUSE	42 kDa	0.26	[]	0.3		0.25	[]	0.2		0.25	[]	0.2
D-3-phosphoglycerate dehydrogenase OS=Mus musculus GN=Phgdh PE=1 SV=3	SERA_MOUSE	57 kDa	0.17	[]	5.8		0.17	[]	5.7		0.15	[]	6.3
SWI/SNF-related matrix-associated actin-dependent regulator of chromatin subfamily A member 5 OS=Mus musculus GN=Smarca5 PE=1 SV=1	SMCA5_MOUSE	122 kDa	0.34	[]	INF		0.34	[]	INF		0.34	[]	INF
Structural maintenance of chromosomes flexible hinge domain-containing protein 1 OS=Mus musculus GN=Smchd1 PE=1 SV=2	SMHD1_MOUSE	226 kDa	0.34	[]	INF		0.34	[]	INF		0.34	[]	INF
Alpha-soluble NSF attachment protein OS=Mus musculus GN=Napa PE=1 SV=1	SNAA_MOUSE	33 kDa	0.89	[]	0.9		0.88	[]	0.9		0.7	[]	0.6
Staphylococcal nuclease domain-containing protein 1 OS=Mus musculus GN=Snd1 PE=1 SV=1	SND1_MOUSE	102 kDa	0.58	[]	0.8		0.58	[]	0.8		0.42	[]	0.7
Superoxide dismutase [Cu-Zn] OS=Mus musculus GN=Sod1 PE=1 SV=2	SODC_MOUSE	16 kDa	0.63	[]	1.2		0.58	[]	1.2		0.9	[]	0.9
Superoxide dismutase [Mn], mitochondrial OS=Mus musculus GN=Sod2 PE=1 SV=3	SODM_MOUSE	25 kDa	0.55	[]	0.8		0.63	[]	0.8		0.63	[]	0.8
Serine protease inhibitor A3K OS=Mus musculus GN=Serpina3k PE=1 SV=2	SPA3K_MOUSE	47 kDa	0.062	[]	0.4		0.072	[]	0.5		0.036	WT high, knock low	0.4
Serpin B11 OS=Mus musculus GN=Serpinb11 PE=2 SV=1	SPB11_MOUSE	43 kDa	0.2	[]	0.3		0.21	[]	0.4		0.54	[]	0.8
Serpin B6 OS=Mus musculus GN=Serpinb6 PE=1 SV=1	SPB6_MOUSE	43 kDa	0.17	[]	1.8		0.15	[]	1.9		0.58	[]	1.3
Signal peptidase complex subunit 2 OS=Mus musculus GN=Spcs2 PE=1 SV=1	SPCS2_MOUSE	25 kDa	0.055	[]	3.2		0.045	WT low, knock high	3.3		0.092	[]	3.2
Sulfide:quinone oxidoreductase, mitochondrial OS=Mus musculus GN=Sqrdl PE=1 SV=3	SQRD_MOUSE	50 kDa	0.35	[]	1.8		0.35	[]	1.8		0.69	[]	1.3
Signal recognition particle subunit SRP68 OS=Mus musculus GN=Srp68 PE=2 SV=2	SRP68_MOUSE	71 kDa	0.19	[]	INF		0.2	[]	INF		0.19	[]	INF
Signal recognition particle receptor subunit alpha OS=Mus musculus GN=Srpr PE=1 SV=1	SRPR_MOUSE	70 kDa	0.65	[]	1.6		0.59	[]	1.8		0.68	[]	1.5
Translocon-associated protein subunit alpha OS=Mus musculus GN=Ssr1 PE=1 SV=1	SSRA_MOUSE	32 kDa	0.52	[]	0.5		0.51	[]	0.5		0.81	[]	0.8
STE20/SPS1-related proline-alanine-rich protein kinase OS=Mus musculus GN=Stk39 PE=1 SV=1	STK39_MOUSE	60 kDa	0.21	[]	2.6		0.18	[]	2.7		0.14	[]	2.9
Succinyl-CoA ligase [ADP/GDP-forming] subunit alpha, mitochondrial OS=Mus musculus GN=Suclg1 PE=1 SV=4	SUCA_MOUSE	36 kDa	0.31	[]	1.8		0.3	[]	1.8		0.4	[]	1.6
Succinyl-CoA ligase [ADP-forming] subunit beta, mitochondrial OS=Mus musculus GN=Sucla2 PE=1 SV=2	SUCB1_MOUSE	50 kDa	0.15	[]	0		0.15	[]	0		0.17	[]	0
Surfeit locus protein 4 OS=Mus musculus GN=Surf4 PE=2 SV=1	SURF4_MOUSE	30 kDa	0.99	[]	1		0.99	[]	1		0.53	[]	0.5
Bifunctional glutamate/proline--tRNA ligase OS=Mus musculus GN=Eprs PE=1 SV=4	SYEP_MOUSE	170 kDa	0.42	[]	0.8		0.47	[]	0.8		0.34	[]	0.8
Probable histidine--tRNA ligase, mitochondrial OS=Mus musculus GN=Hars2 PE=2 SV=1	SYHM_MOUSE	57 kDa	0.34	[]	INF		0.34	[]	INF		0.34	[]	INF
Asparagine--tRNA ligase, cytoplasmic OS=Mus musculus GN=Nars PE=1 SV=2	SYNC_MOUSE	64 kDa	0.15	[]	0.2		0.15	[]	0.2		0.17	[]	0.3
Threonine--tRNA ligase, cytoplasmic OS=Mus musculus GN=Tars PE=1 SV=2	SYTC_MOUSE	83 kDa	0.21	[]	0		0.21	[]	0		0.24	[]	0
Gamma-synuclein OS=Mus musculus GN=Sncg PE=1 SV=1	SYUG_MOUSE	13 kDa	0.34	[]	0		0.34	[]	0		0.34	[]	0
Transgelin-2 OS=Mus musculus GN=Tagln2 PE=1 SV=4	TAGL2_MOUSE	22 kDa	0.96	[]	1		0.92	[]	1		0.74	[]	0.9
Transgelin OS=Mus musculus GN=Tagln PE=1 SV=3	TAGL_MOUSE	23 kDa	0.9	[]	1		0.85	[]	1.1		0.69	[]	0.9
Transaldolase OS=Mus musculus GN=Taldo1 PE=1 SV=2	TALDO_MOUSE	37 kDa	0.45	[]	1.3		0.39	[]	1.3		0.81	[]	1.1
Tubulin alpha-1A chain OS=Mus musculus GN=Tuba1a PE=1 SV=1	TBA1A_MOUSE	50 kDa	0.086	[]	2.2		0.56	[]	1.6		0.1	[]	2.2
Tubulin alpha-1C chain OS=Mus musculus GN=Tuba1c PE=1 SV=1	TBA1C_MOUSE	50 kDa	0.029	WT low, knock high	1.4		0.019	WT low, knock high	1.4		0.017	WT low, knock high	1.4
Tubulin beta-2B chain OS=Mus musculus GN=Tubb2b PE=1 SV=1	TBB2B_MOUSE	50 kDa	0.76	[]	1.3		0.93	[]	1.1		0.85	[]	1.1
Tubulin beta-4B chain OS=Mus musculus GN=Tubb4b PE=1 SV=1	TBB4B_MOUSE	50 kDa	0.49	[]	1.2		0.4	[]	1.2		0.75	[]	0.9
Tubulin beta-5 chain OS=Mus musculus GN=Tubb5 PE=1 SV=1	TBB5_MOUSE	50 kDa	0.23	[]	1.8		0.71	[]	1.5		0.32	[]	1.6
T-complex protein 1 subunit beta OS=Mus musculus GN=Cct2 PE=1 SV=4	TCPB_MOUSE	57 kDa	0.067	[]	5.3		0.062	[]	5.3		0.11	[]	3.9
T-complex protein 1 subunit gamma OS=Mus musculus GN=Cct3 PE=1 SV=1	TCPG_MOUSE	61 kDa	0.39	[]	2.3		0.38	[]	2.4		0.42	[]	2.2
T-complex protein 1 subunit eta OS=Mus musculus GN=Cct7 PE=1 SV=1	TCPH_MOUSE	60 kDa	0.17	[]	0.4		0.16	[]	0.4		0.21	[]	0.4
T-complex protein 1 subunit theta OS=Mus musculus GN=Cct8 PE=1 SV=3	TCPQ_MOUSE	60 kDa	0.54	[]	0.5		0.53	[]	0.5		0.45	[]	0.4
T-complex protein 1 subunit zeta OS=Mus musculus GN=Cct6a PE=1 SV=3	TCPZ_MOUSE	58 kDa	0.2	[]	1.9		0.19	[]	2		0.33	[]	1.6
Translationally-controlled tumor protein OS=Mus musculus GN=Tpt1 PE=1 SV=1	TCTP_MOUSE	19 kDa	0.86	[]	1.1		0.76	[]	1.2		0.51	[]	1.3
Transitional endoplasmic reticulum ATPase OS=Mus musculus GN=Vcp PE=1 SV=4	TERA_MOUSE	89 kDa	0.6	[]	0.9		0.66	[]	0.9		0.078	[]	0.7
Protein-glutamine gamma-glutamyltransferase 2 OS=Mus musculus GN=Tgm2 PE=1 SV=4	TGM2_MOUSE	77 kDa	0.95	[]	0.9		0.92	[]	0.9		0.77	[]	0.7
Acetyl-CoA acetyltransferase, mitochondrial OS=Mus musculus GN=Acat1 PE=1 SV=1	THIL_MOUSE	45 kDa	0.21	[]	1.3		0.16	[]	1.3		0.79	[]	1.1
3-ketoacyl-CoA thiolase, mitochondrial OS=Mus musculus GN=Acaa2 PE=1 SV=3	THIM_MOUSE	42 kDa	0.42	[]	0.5		0.43	[]	0.5		0.78	[]	0.8
Thioredoxin OS=Mus musculus GN=Txn PE=1 SV=3	THIO_MOUSE	12 kDa	0.74	[]	0.8		0.74	[]	0.8		0.46	[]	0.5
Transketolase OS=Mus musculus GN=Tkt PE=1 SV=1	TKT_MOUSE	68 kDa	0.23	[]	1.3		0.18	[]	1.3		0.57	[]	1.1
Talin-1 OS=Mus musculus GN=Tln1 PE=1 SV=2	TLN1_MOUSE	270 kDa	0.75	[]	0.9		0.85	[]	1		0.6	[]	0.9
Talin-2 OS=Mus musculus GN=Tln2 PE=1 SV=3	TLN2_MOUSE	254 kDa	0.34	[]	INF		0.34	[]	INF		0.34	[]	INF
Transmembrane 9 superfamily member 2 OS=Mus musculus GN=Tm9sf2 PE=2 SV=1	TM9S2_MOUSE	75 kDa	0.48	[]	1.8		0.49	[]	1.8		0.54	[]	1.7
Triosephosphate isomerase OS=Mus musculus GN=Tpi1 PE=1 SV=4	TPIS_MOUSE	32 kDa	0.23	[]	1.4		0.21	[]	1.4		0.4	[]	1.3
Tropomyosin alpha-4 chain OS=Mus musculus GN=Tpm4 PE=2 SV=3	TPM4_MOUSE	28 kDa	0.69	[]	0.8		0.76	[]	0.9		0.56	[]	0.8
Tubulin polymerization-promoting protein family member 3 OS=Mus musculus GN=Tppp3 PE=1 SV=1	TPPP3_MOUSE	19 kDa	0.34	[]	INF		0.34	[]	INF		0.34	[]	INF
Probable tRNA pseudouridine synthase 2 OS=Mus musculus GN=Trub2 PE=2 SV=1	TRUB2_MOUSE	37 kDa	0.15	[]	INF		0.15	[]	INF		0.14	[]	INF
Tetraspanin-8 OS=Mus musculus GN=Tspan8 PE=2 SV=1	TSN8_MOUSE	26 kDa	0.85	[]	0.8		0.83	[]	0.8		0.45	[]	0.5
Thioredoxin domain-containing protein 5 OS=Mus musculus GN=Txndc5 PE=1 SV=2	TXND5_MOUSE	46 kDa	0.17	[]	0.5		0.19	[]	0.5		0.084	[]	0.4
Ubiquitin-conjugating enzyme E2 L3 OS=Mus musculus GN=Ube2l3 PE=2 SV=1	UB2L3_MOUSE	18 kDa	0.77	[]	1.2		0.76	[]	1.3		0.79	[]	1.2
Ubiquitin-like modifier-activating enzyme 1 OS=Mus musculus GN=Uba1 PE=1 SV=1	UBA1_MOUSE	118 kDa	0.2	[]	0.5		0.2	[]	0.5		0.2	[]	0.6
Urocortin OS=Mus musculus GN=Ucn PE=1 SV=1	UCN1_MOUSE	14 kDa	0.34	[]	1.7		0.35	[]	1.6		0.58	[]	1.4
UDP-glucose:glycoprotein glucosyltransferase 1 OS=Mus musculus GN=Uggt1 PE=1 SV=4	UGGG1_MOUSE	176 kDa	0.22	[]	1.6		0.23	[]	1.7		0.18	[]	1.8
Protein unc-13 homolog C OS=Mus musculus GN=Unc13c PE=1 SV=3	UN13C_MOUSE	250 kDa	0.34	[]	INF		0.34	[]	INF		0.34	[]	INF
Protein unc-45 homolog A OS=Mus musculus GN=Unc45a PE=1 SV=2	UN45A_MOUSE	103 kDa	0.59	[]	2.5		0.58	[]	2.6		0.62	[]	2.3
Vesicle-associated membrane protein 3 OS=Mus musculus GN=Vamp3 PE=1 SV=1	VAMP3_MOUSE	11 kDa	0.16	[]	0.5		0.16	[]	0.5		0.081	[]	0.3
Vesicle-associated membrane protein-associated protein A OS=Mus musculus GN=Vapa PE=1 SV=2	VAPA_MOUSE	28 kDa	0.7	[]	0.6		0.69	[]	0.6		0.69	[]	0.6
Synaptic vesicle membrane protein VAT-1 homolog OS=Mus musculus GN=Vat1 PE=1 SV=3	VAT1_MOUSE	43 kDa	0.46	[]	1.7		0.46	[]	1.7		0.88	[]	1.1
Voltage-dependent anion-selective channel protein 2 OS=Mus musculus GN=Vdac2 PE=1 SV=2	VDAC2_MOUSE	32 kDa	0.086	[]	2.1		0.077	[]	2.1		0.68	[]	1.2
Vigilin OS=Mus musculus GN=Hdlbp PE=1 SV=1	VIGLN_MOUSE	142 kDa	0.75	[]	1.1		0.71	[]	1.2		0.82	[]	0.9
Vimentin OS=Mus musculus GN=Vim PE=1 SV=3	VIME_MOUSE	54 kDa	0.25	[]	1.8		0.34	[]	1.6		0.6	[]	1.3
Vinculin OS=Mus musculus GN=Vcl PE=1 SV=4	VINC_MOUSE	117 kDa	0.4	[]	0.7		0.46	[]	0.8		0.31	[]	0.6
WD repeat-containing protein 1 OS=Mus musculus GN=Wdr1 PE=1 SV=3	WDR1_MOUSE	66 kDa	0.88	[]	1.1		0.91	[]	1.1		0.99	[]	1
WAP four-disulfide core domain protein 12 OS=Mus musculus GN=Wfdc12 PE=2 SV=1	WFD12_MOUSE	10 kDa	0.81	[]	0.8		0.78	[]	0.7		0.76	[]	0.7
Xanthine dehydrogenase/oxidase OS=Mus musculus GN=Xdh PE=1 SV=5	XDH_MOUSE	147 kDa	0.34	[]	INF		0.34	[]	INF		0.34	[]	INF
Isoform 2 of Calmodulin-binding transcription activator 1 OS=Mus musculus GN=Camta1	sp|A2A891-2|CMTA1_MOUSE (+1)	183 kDa	0.15	[]	INF		0.16	[]	INF		0.15	[]	INF
Isoform 2 of Uncharacterized protein KIAA1109 OS=Mus musculus GN=Kiaa1109	sp|A2AAE1-2|K1109_MOUSE (+1)	558 kDa	0.092	[]	INF		0.1	[]	INF		0.083	[]	INF
Isoform 4 of Uncharacterized protein KIAA1109 OS=Mus musculus GN=Kiaa1109	sp|A2AAE1-4|K1109_MOUSE-DECOY	?	0.089	[]	INF		1	[]	INF		1	[]	INF
Obscurin OS=Mus musculus GN=Obscn PE=2 SV=2	sp|A2AAJ9|OBSCN_MOUSE	966 kDa	0.15	[]	INF		0.15	[]	INF		0.16	[]	INF
Obscurin OS=Mus musculus GN=Obscn PE=2 SV=2	sp|A2AAJ9|OBSCN_MOUSE-DECOY	?	0.35	[]	4.7		1	[]	INF		1	[]	INF
Dedicator of cytokinesis protein 11 OS=Mus musculus GN=Dock11 PE=1 SV=1	sp|A2AF47|DOC11_MOUSE-DECOY	?	0.49	[]	3.9		1	[]	INF		1	[]	INF
Isoform 2 of Ryanodine receptor 3 OS=Mus musculus GN=Ryr3	sp|A2AGL3-2|RYR3_MOUSE-DECOY (+2)	?	0.24	[]	INF		1	[]	INF		1	[]	INF
Focadhesin OS=Mus musculus GN=Focad PE=2 SV=1	sp|A2AKG8|FOCAD_MOUSE-DECOY (+1)	?	0.21	[]	INF		1	[]	INF		1	[]	INF
Isoform 3 of E3 ubiquitin-protein ligase UBR4 OS=Mus musculus GN=Ubr4	sp|A2AN08-3|UBR4_MOUSE-DECOY (+2)	?	0.17	[]	INF		1	[]	INF		1	[]	INF
BCL-6 corepressor-like protein 1 OS=Mus musculus GN=Bcorl1 PE=2 SV=1	sp|A2AQH4|BCORL_MOUSE-DECOY (+1)	?	0.34	[]	0		1	[]	INF		1	[]	INF
Fibrous sheath-interacting protein 2 OS=Mus musculus GN=Fsip2 PE=1 SV=3	sp|A2ARZ3|FSIP2_MOUSE-DECOY	?	0.38	[]	2.7		1	[]	INF		1	[]	INF
Titin OS=Mus musculus GN=Ttn PE=1 SV=1	sp|A2ASS6|TITIN_MOUSE	3906 kDa	0.11	[]	4.4		0.12	[]	5		0.1	[]	5.5
Titin OS=Mus musculus GN=Ttn PE=1 SV=1	sp|A2ASS6|TITIN_MOUSE-DECOY	?	0.13	[]	4.9		1	[]	INF		1	[]	INF
Collagen alpha-5(VI) chain OS=Mus musculus GN=Col6a5 PE=1 SV=3	sp|A6H584|CO6A5_MOUSE-DECOY (+1)	?	0.15	[]	INF		1	[]	INF		1	[]	INF
SH2 domain-containing protein 4B OS=Mus musculus GN=Sh2d4b PE=2 SV=1	sp|A6X942|SH24B_MOUSE	51 kDa	0.34	[]	INF		0.34	[]	INF		0.34	[]	INF
Thyroid adenoma-associated protein homolog OS=Mus musculus GN=Thada PE=2 SV=1	sp|A8C756|THADA_MOUSE-DECOY	?	0.76	[]	1.6		1	[]	INF		1	[]	INF
Ubiquitin carboxyl-terminal hydrolase 24 OS=Mus musculus GN=Usp24 PE=1 SV=1	sp|B1AY13|UBP24_MOUSE-DECOY	?	0.64	[]	1.6		1	[]	INF		1	[]	INF
ATP-binding cassette sub-family B member 5 OS=Mus musculus GN=Abcb5 PE=2 SV=1	sp|B5X0E4|ABCB5_MOUSE	137 kDa	0.34	[]	INF		0.34	[]	INF		0.34	[]	INF
Isoform 2 of Probable G-protein coupled receptor 112 OS=Mus musculus GN=Gpr112	sp|B7ZCC9-2|GP112_MOUSE-DECOY (+1)	?	0.35	[]	4.7		1	[]	INF		1	[]	INF
S-adenosylmethionine decarboxylase proenzyme 2 OS=Mus musculus GN=Amd2 PE=2 SV=1	sp|D3Z6H8|DCAM2_MOUSE-DECOY (+1)	?	0.34	[]	INF		1	[]	INF		1	[]	INF
Isoform 2 of Coiled-coil domain-containing protein 171 OS=Mus musculus GN=Ccdc171	sp|E9Q1U1-2|CC171_MOUSE-DECOY	?	0.091	[]	INF		1	[]	INF		1	[]	INF
Isoform 2 of 2'-5'-oligoadenylate synthase 2 OS=Mus musculus GN=Oas2	sp|E9Q9A9-2|OAS2_MOUSE-DECOY (+1)	?	0.34	[]	INF		1	[]	INF		1	[]	INF
Helicase with zinc finger domain 2 OS=Mus musculus GN=Helz2 PE=1 SV=1	sp|E9QAM5|HELZ2_MOUSE-DECOY (+2)	?	0.18	[]	INF		1	[]	INF		1	[]	INF
Unconventional myosin-X OS=Mus musculus GN=Myo10 PE=1 SV=1	sp|F8VQB6|MYO10_MOUSE-DECOY	?	0.22	[]	INF		1	[]	INF		1	[]	INF
Histone-lysine N-methyltransferase 2B OS=Mus musculus GN=Kmt2b PE=1 SV=3	sp|O08550|KMT2B_MOUSE-DECOY (+1)	?	0.26	[]	INF		1	[]	INF		1	[]	INF
Isoform 2 of Glucosidase 2 subunit beta OS=Mus musculus GN=Prkcsh	sp|O08795-2|GLU2B_MOUSE (+1)	60 kDa	0.43	[]	0.5		0.43	[]	0.5		0.36	[]	0.4
P2X purinoceptor 6 OS=Mus musculus GN=P2rx6 PE=2 SV=2	sp|O54803|P2RX6_MOUSE-DECOY (+2)	?	0.21	[]	0		1	[]	INF		1	[]	INF
Sarcoplasmic/endoplasmic reticulum calcium ATPase 2 OS=Mus musculus GN=Atp2a2 PE=1 SV=2	sp|O55143|AT2A2_MOUSE	115 kDa	0.28	[]	0.7		0.49	[]	1.3		0.74	[]	0.9
Membrane primary amine oxidase OS=Mus musculus GN=Aoc3 PE=2 SV=3	sp|O70423|AOC3_MOUSE	85 kDa	0.64	[]	0.7		0.62	[]	0.7		0.5	[]	0.5
Isoform 2 of Heterogeneous nuclear ribonucleoproteins A2/B1 OS=Mus musculus GN=Hnrnpa2b1	sp|O88569-2|ROA2_MOUSE (+2)	36 kDa	0.57	[]	1.2		0.49	[]	1.2		0.91	[]	1
Isoform 2 of Protein bassoon OS=Mus musculus GN=Bsn	sp|O88737-2|BSN_MOUSE-DECOY (+1)	?	0.15	[]	INF		1	[]	INF		1	[]	INF
Protein bassoon OS=Mus musculus GN=Bsn PE=1 SV=4	sp|O88737|BSN_MOUSE	419 kDa	0.19	[]	INF		0.2	[]	INF		0.18	[]	INF
Bestrophin-1 OS=Mus musculus GN=Best1 PE=2 SV=3	sp|O88870|BEST1_MOUSE-DECOY	?	0.34	[]	INF		1	[]	INF		1	[]	INF
Complement C3 OS=Mus musculus GN=C3 PE=1 SV=3	sp|P01027|CO3_MOUSE	186 kDa	0.51	[]	2.3		0.53	[]	2.3		0.61	[]	2
Isoform 2 of cAMP-dependent protein kinase catalytic subunit alpha OS=Mus musculus GN=Prkaca	sp|P05132-2|KAPCA_MOUSE (+1)	40 kDa	0.49	[]	3.9		0.48	[]	4.1		0.48	[]	4
Integrin beta-1 OS=Mus musculus GN=Itgb1 PE=1 SV=1	sp|P09055|ITB1_MOUSE	88 kDa	0.28	[]	1.9		0.26	[]	2		0.35	[]	1.7
Phosphatidylinositol phosphatase PTPRQ OS=Mus musculus GN=Ptprq PE=1 SV=1	sp|P0C5E4|PTPRQ_MOUSE-DECOY	?	0.41	[]	3		1	[]	INF		1	[]	INF
Collagen alpha-1(I) chain OS=Mus musculus GN=Col1a1 PE=1 SV=4	sp|P11087|CO1A1_MOUSE	138 kDa	0.18	[]	0.6		0.16	[]	0.5		0.074	[]	0.5
T-complex protein 1 subunit alpha OS=Mus musculus GN=Tcp1 PE=1 SV=3	sp|P11983|TCPA_MOUSE	60 kDa	0.54	[]	1.9		0.5	[]	2.1		0.5	[]	2
Gelsolin OS=Mus musculus GN=Gsn PE=1 SV=3	sp|P13020|GELS_MOUSE	86 kDa	0.99	[]	1		0.98	[]	1		0.79	[]	0.9
Isoform B of Heat shock protein beta-1 OS=Mus musculus GN=Hspb1	sp|P14602-2|HSPB1_MOUSE (+1)	22 kDa	0.62	[]	2.3		0.62	[]	2.3		0.59	[]	2.5
Interleukin-4 receptor subunit alpha OS=Mus musculus GN=Il4r PE=1 SV=1	sp|P16382|IL4RA_MOUSE	88 kDa	0.34	[]	0		0.34	[]	0		0.34	[]	0
Spectrin alpha chain, non-erythrocytic 1 OS=Mus musculus GN=Sptan1 PE=1 SV=4	sp|P16546|SPTN1_MOUSE	285 kDa	0.59	[]	0.9		0.62	[]	0.9		0.26	[]	0.7
Isoform LAMP-2B of Lysosome-associated membrane glycoprotein 2 OS=Mus musculus GN=Lamp2	sp|P17047-2|LAMP2_MOUSE (+2)	46 kDa	0.72	[]	0.6		0.72	[]	0.6		0.71	[]	0.6
Isoform 2 of Tyrosine-protein kinase Lyn OS=Mus musculus GN=Lyn	sp|P25911-2|LYN_MOUSE	56 kDa	0.25	[]	INF		0.26	[]	INF		0.26	[]	INF
NK-tumor recognition protein OS=Mus musculus GN=Nktr PE=1 SV=4	sp|P30415|NKTR_MOUSE-DECOY	?	0.23	[]	INF		1	[]	INF		1	[]	INF
Non-specific lipid-transfer protein OS=Mus musculus GN=Scp2 PE=1 SV=3	sp|P32020|NLTP_MOUSE	59 kDa	0.77	[]	0.8		0.75	[]	0.7		0.71	[]	0.7
ATP-binding cassette sub-family A member 2 OS=Mus musculus GN=Abca2 PE=1 SV=4	sp|P41234|ABCA2_MOUSE-DECOY	?	0.33	[]	3.5		1	[]	INF		1	[]	INF
Glutathione reductase, mitochondrial OS=Mus musculus GN=Gsr PE=1 SV=3	sp|P47791|GSHR_MOUSE	54 kDa	0.5	[]	1.9		0.51	[]	1.9		0.98	[]	1
Wee1-like protein kinase OS=Mus musculus GN=Wee1 PE=1 SV=2	sp|P47810|WEE1_MOUSE-DECOY	?	0.34	[]	0		1	[]	INF		1	[]	INF
Isoform 2 of ATP-dependent 6-phosphofructokinase, muscle type OS=Mus musculus GN=Pfkm	sp|P47857-2|PFKAM_MOUSE (+2)	93 kDa	0.36	[]	1.6		0.38	[]	1.5		0.55	[]	1.4
Prelamin-A/C OS=Mus musculus GN=Lmna PE=1 SV=2	sp|P48678|LMNA_MOUSE	74 kDa	0.95	[]	1		0.79	[]	1		0.62	[]	0.9
Dimethylaniline monooxygenase [N-oxide-forming] 1 OS=Mus musculus GN=Fmo1 PE=1 SV=1	sp|P50285|FMO1_MOUSE-DECOY	?	0.34	[]	INF		1	[]	INF		1	[]	INF
V-type proton ATPase catalytic subunit A OS=Mus musculus GN=Atp6v1a PE=1 SV=2	sp|P50516|VATA_MOUSE	68 kDa	0.63	[]	1.5		0.65	[]	1.4		0.96	[]	1
Pyruvate kinase PKM OS=Mus musculus GN=Pkm PE=1 SV=4	sp|P52480|KPYM_MOUSE	58 kDa	0.64	[]	1.1		0.53	[]	1.1		0.97	[]	1
Mismatch repair endonuclease PMS2 OS=Mus musculus GN=Pms2 PE=2 SV=1	sp|P54279|PMS2_MOUSE-DECOY	?	0.056	[]	0		1	[]	INF		1	[]	INF
Isoform B of Solute carrier family 12 member 1 OS=Mus musculus GN=Slc12a1	sp|P55014-3|S12A1_MOUSE-DECOY (+2)	?	0.34	[]	INF		1	[]	INF		1	[]	INF
Tyrosine-protein kinase receptor TYRO3 OS=Mus musculus GN=Tyro3 PE=1 SV=2	sp|P55144|TYRO3_MOUSE-DECOY	?	0.34	[]	INF		1	[]	INF		1	[]	INF
Isoform 3 of Elongation factor 1-delta OS=Mus musculus GN=Eef1d	sp|P57776-3|EF1D_MOUSE	73 kDa	0.15	[]	0.4		0.13	[]	0.4		0.081	[]	0.3
Isoform 2 of Tropomyosin beta chain OS=Mus musculus GN=Tpm2	sp|P58774-2|TPM2_MOUSE	33 kDa	0.31	[]	0.7		0.29	[]	0.7		0.16	[]	0.5
DNA-directed RNA polymerase III subunit RPC2 OS=Mus musculus GN=Polr3b PE=2 SV=2	sp|P59470|RPC2_MOUSE-DECOY	?	0.34	[]	INF		1	[]	INF		1	[]	INF
Cell division control protein 42 homolog OS=Mus musculus GN=Cdc42 PE=1 SV=2	sp|P60766|CDC42_MOUSE	21 kDa	0.7	[]	1.3		0.71	[]	1.3		0.8	[]	0.9
60 kDa heat shock protein, mitochondrial OS=Mus musculus GN=Hspd1 PE=1 SV=1	sp|P63038|CH60_MOUSE	61 kDa	0.24	[]	1.2		0.2	[]	1.3		0.28	[]	1.2
Isoform 2 of Noelin-3 OS=Mus musculus GN=Olfm3	sp|P63056-2|NOE3_MOUSE-DECOY	?	0.23	[]	INF		1	[]	INF		1	[]	INF
Isoform C of Netrin receptor DCC OS=Mus musculus GN=Dcc	sp|P70211-2|DCC_MOUSE-DECOY (+2)	?	0.23	[]	INF		1	[]	INF		1	[]	INF
MHC class II transactivator OS=Mus musculus GN=Ciita PE=2 SV=2	sp|P79621|C2TA_MOUSE-DECOY	?	0.34	[]	INF		1	[]	INF		1	[]	INF
Isoform 2 of Serine/threonine-protein kinase WNK1 OS=Mus musculus GN=Wnk1	sp|P83741-2|WNK1_MOUSE-DECOY (+4)	?	0.21	[]	INF		1	[]	INF		1	[]	INF
DNA-dependent protein kinase catalytic subunit OS=Mus musculus GN=Prkdc PE=1 SV=3	sp|P97313|PRKDC_MOUSE-DECOY	?	0.88	[]	1.2		1	[]	INF		1	[]	INF
Isoform 2 of Unconventional myosin-VIIa OS=Mus musculus GN=Myo7a	sp|P97479-2|MYO7A_MOUSE-DECOY (+1)	?	0.34	[]	INF		1	[]	INF		1	[]	INF
Isoform 2 of Myelin transcription factor 1-like protein OS=Mus musculus GN=Myt1l	sp|P97500-2|MYT1L_MOUSE-DECOY (+3)	?	0.34	[]	INF		1	[]	INF		1	[]	INF
Isoform 2 of 5'-3' exoribonuclease 1 OS=Mus musculus GN=Xrn1	sp|P97789-2|XRN1_MOUSE-DECOY (+3)	?	0.44	[]	3.1		1	[]	INF		1	[]	INF
Fumarate hydratase, mitochondrial OS=Mus musculus GN=Fh PE=1 SV=3	sp|P97807|FUMH_MOUSE	54 kDa	0.99	[]	1		0.85	[]	1		0.63	[]	0.9
Isoform 2 of E3 ubiquitin-protein ligase RBBP6 OS=Mus musculus GN=Rbbp6	sp|P97868-2|RBBP6_MOUSE-DECOY (+1)	?	0.34	[]	INF		1	[]	INF		1	[]	INF
Peroxiredoxin-5, mitochondrial OS=Mus musculus GN=Prdx5 PE=1 SV=2	sp|P99029|PRDX5_MOUSE	22 kDa	0.99	[]	1		0.99	[]	1		0.98	[]	1
Transitional endoplasmic reticulum ATPase OS=Mus musculus GN=Vcp PE=1 SV=4	sp|Q01853|TERA_MOUSE-DECOY	?	0.34	[]	INF		1	[]	INF		1	[]	INF
Tyrosine-protein kinase receptor Tie-1 OS=Mus musculus GN=Tie1 PE=2 SV=3	sp|Q06806|TIE1_MOUSE-DECOY	?	0.34	[]	INF		1	[]	INF		1	[]	INF
Calponin-1 OS=Mus musculus GN=Cnn1 PE=2 SV=1	sp|Q08091|CNN1_MOUSE	33 kDa	0.61	[]	0.8		0.68	[]	0.9		0.7	[]	0.9
Isoform 4 of Cytosolic carboxypeptidase-like protein 5 OS=Mus musculus GN=Agbl5	sp|Q09M02-4|CBPC5_MOUSE-DECOY	?	0.37	[]	4.1		1	[]	INF		1	[]	INF
Isoform 2 of Zinc finger protein 541 OS=Mus musculus GN=Znf541	sp|Q0GGX2-2|ZN541_MOUSE-DECOY (+1)	?	0.34	[]	INF		1	[]	INF		1	[]	INF
Tetratricopeptide repeat protein 21B OS=Mus musculus GN=Ttc21b PE=2 SV=1	sp|Q0HA38|TT21B_MOUSE-DECOY	?	0.34	[]	INF		1	[]	INF		1	[]	INF
Putative ATP-dependent RNA helicase TDRD9 OS=Mus musculus GN=Tdrd9 PE=1 SV=3	sp|Q14BI7|TDRD9_MOUSE	156 kDa	0.34	[]	INF		0.34	[]	INF		0.34	[]	INF
Poly [ADP-ribose] polymerase 14 OS=Mus musculus GN=Parp14 PE=1 SV=3	sp|Q2EMV9|PAR14_MOUSE-DECOY	?	0.21	[]	INF		1	[]	INF		1	[]	INF
Isoform 2 of PH and SEC7 domain-containing protein 3 OS=Mus musculus GN=Psd3	sp|Q2PFD7-2|PSD3_MOUSE-DECOY (+3)	?	0.34	[]	INF		1	[]	INF		1	[]	INF
Isoform 3 of Usherin OS=Mus musculus GN=Ush2A	sp|Q2QI47-3|USH2A_MOUSE	572 kDa	0.18	[]	4.6		0.17	[]	5		0.24	[]	3.4
Isoform 3 of Usherin OS=Mus musculus GN=Ush2A	sp|Q2QI47-3|USH2A_MOUSE-DECOY (+1)	?	0.3	[]	3.9		1	[]	INF		1	[]	INF
Oxysterol-binding protein 1 OS=Mus musculus GN=Osbp PE=1 SV=3	sp|Q3B7Z2|OSBP1_MOUSE	89 kDa	0.35	[]	1.6		0.33	[]	1.7		0.66	[]	1.3
Immunoglobulin-like and fibronectin type III domain-containing protein 1 OS=Mus musculus GN=Igfn1 PE=1 SV=3	sp|Q3KNY0|IGFN1_MOUSE	304 kDa	0.34	[]	INF		0.34	[]	INF		0.34	[]	INF
Isoform 2 of Heterochromatin protein 1-binding protein 3 OS=Mus musculus GN=Hp1bp3	sp|Q3TEA8-2|HP1B3_MOUSE-DECOY (+4)	?	0.92	[]	0.9		1	[]	INF		1	[]	INF
PDZ and LIM domain protein 7 OS=Mus musculus GN=Pdlim7 PE=2 SV=1	sp|Q3TJD7|PDLI7_MOUSE-DECOY	?	0.15	[]	INF		1	[]	INF		1	[]	INF
Isoform 2 of Neuropathy target esterase OS=Mus musculus GN=Pnpla6	sp|Q3TRM4-2|PLPL6_MOUSE-DECOY (+1)	?	0.52	[]	3.2		1	[]	INF		1	[]	INF
Outer dense fiber protein 3-like protein 2 OS=Mus musculus GN=Odf3l2 PE=2 SV=1	sp|Q3TZ65|OD3L2_MOUSE-DECOY	?	0.34	[]	INF		1	[]	INF		1	[]	INF
Isoform 2 of Extended synaptotagmin-1 OS=Mus musculus GN=Esyt1	sp|Q3U7R1-2|ESYT1_MOUSE (+1)	100 kDa	0.16	[]	INF		0.16	[]	INF		0.16	[]	INF
Isoform 4 of Teneurin-4 OS=Mus musculus GN=Tenm4	sp|Q3UHK6-4|TEN4_MOUSE-DECOY (+1)	?	0.048	WT low, knock high	INF		1	[]	INF		1	[]	INF
Isoform 2 of Ubiquitin carboxyl-terminal hydrolase 19 OS=Mus musculus GN=Usp19	sp|Q3UJD6-2|UBP19_MOUSE-DECOY (+4)	?	0.014	WT low, knock high	INF		1	[]	INF		1	[]	INF
Isoform 2 of Protein transport protein Sec31A OS=Mus musculus GN=Sec31a	sp|Q3UPL0-2|SC31A_MOUSE (+1)	130 kDa	0.094	[]	0.5		0.094	[]	0.5		0.035	WT high, knock low	0.4
Metabotropic glutamate receptor 5 OS=Mus musculus GN=Grm5 PE=1 SV=2	sp|Q3UVX5|GRM5_MOUSE	132 kDa	0.46	[]	4.8		0.45	[]	5		0.47	[]	4.4
Ankyrin repeat domain-containing protein 53 OS=Mus musculus GN=Ankrd53 PE=2 SV=2	sp|Q3V0J4|ANR53_MOUSE-DECOY	?	0.34	[]	INF		1	[]	INF		1	[]	INF
Isoform 3 of Prolyl 3-hydroxylase 1 OS=Mus musculus GN=Lepre1	sp|Q3V1T4-3|P3H1_MOUSE-DECOY (+3)	?	0.6	[]	2.4		1	[]	INF		1	[]	INF
Cytoplasmic dynein 2 heavy chain 1 OS=Mus musculus GN=Dync2h1 PE=1 SV=1	sp|Q45VK7|DYHC2_MOUSE	492 kDa	0.26	[]	INF		0.27	[]	INF		0.26	[]	INF
Xin actin-binding repeat-containing protein 2 OS=Mus musculus GN=Xirp2 PE=1 SV=1	sp|Q4U4S6|XIRP2_MOUSE-DECOY	?	0.34	[]	INF		1	[]	INF		1	[]	INF
Serine/arginine repetitive matrix protein 1 OS=Mus musculus GN=Srrm1 PE=1 SV=2	sp|Q52KI8|SRRM1_MOUSE-DECOY	?	0.0092	WT low, knock high	INF		1	[]	INF		1	[]	INF
Isoform 2 of Transmembrane and TPR repeat-containing protein 2 OS=Mus musculus GN=Tmtc2	sp|Q56A06-2|TMTC2_MOUSE-DECOY (+1)	?	0.21	[]	INF		1	[]	INF		1	[]	INF
Teashirt homolog 1 OS=Mus musculus GN=Tshz1 PE=1 SV=2	sp|Q5DTH5|TSH1_MOUSE-DECOY	?	0.61	[]	2.4		1	[]	INF		1	[]	INF
Myopalladin OS=Mus musculus GN=Mypn PE=2 SV=2	sp|Q5DTJ9|MYPN_MOUSE-DECOY	?	0.15	[]	INF		1	[]	INF		1	[]	INF
Uncharacterized protein KIAA1551 OS=Mus musculus GN=Kiaa1551 PE=2 SV=2	sp|Q5DTW7|K1551_MOUSE-DECOY	?	0.36	[]	5.7		1	[]	INF		1	[]	INF
Isoform 2 of Rho guanine nucleotide exchange factor 15 OS=Mus musculus GN=Arhgef15	sp|Q5FWH6-2|ARHGF_MOUSE-DECOY (+1)	?	0.34	[]	INF		1	[]	INF		1	[]	INF
Transmembrane protein 2 OS=Mus musculus GN=Tmem2 PE=1 SV=1	sp|Q5FWI3|TMEM2_MOUSE-DECOY	?	0.34	[]	0		1	[]	INF		1	[]	INF
Microtubule-associated tumor suppressor 1 homolog OS=Mus musculus GN=Mtus1 PE=1 SV=2	sp|Q5HZI1|MTUS1_MOUSE	134 kDa	0.34	[]	INF		0.34	[]	INF		0.34	[]	INF
ATP-binding cassette sub-family A member 13 OS=Mus musculus GN=Abca13 PE=2 SV=1	sp|Q5SSE9|ABCAD_MOUSE	569 kDa	0.064	[]	INF		0.069	[]	INF		0.059	[]	INF
Bardet-Biedl syndrome 12 protein homolog OS=Mus musculus GN=Bbs12 PE=2 SV=2	sp|Q5SUD9|BBS12_MOUSE-DECOY (+1)	?	0.34	[]	INF		1	[]	INF		1	[]	INF
F-box/WD repeat-containing protein 10 OS=Mus musculus GN=Fbxw10 PE=2 SV=1	sp|Q5SUS0|FBW10_MOUSE-DECOY	?	0.23	[]	INF		1	[]	INF		1	[]	INF
Tudor domain-containing protein 5 OS=Mus musculus GN=Tdrd5 PE=1 SV=3	sp|Q5VCS6|TDRD5_MOUSE	116 kDa	0.34	[]	INF		0.34	[]	INF		0.34	[]	INF
Isoform 3 of 2-oxoglutarate dehydrogenase, mitochondrial OS=Mus musculus GN=Ogdh	sp|Q60597-3|ODO1_MOUSE	118 kDa	0.56	[]	1.2		0.51	[]	1.2		0.93	[]	1
Isoform Smooth muscle of Myosin light polypeptide 6 OS=Mus musculus GN=Myl6	sp|Q60605-2|MYL6_MOUSE (+1)	17 kDa	0.16	[]	1.7		0.13	[]	1.7		0.22	[]	1.7
DNA-binding protein SATB1 OS=Mus musculus GN=Satb1 PE=1 SV=2	sp|Q60611|SATB1_MOUSE-DECOY (+1)	?	0.34	[]	INF		1	[]	INF		1	[]	INF
Isoform Mt-VDAC1 of Voltage-dependent anion-selective channel protein 1 OS=Mus musculus GN=Vdac1	sp|Q60932-2|VDAC1_MOUSE	31 kDa	0.7	[]	1.2		0.68	[]	1.2		0.32	[]	1.6
Proprotein convertase subtilisin/kexin type 7 OS=Mus musculus GN=Pcsk7 PE=2 SV=2	sp|Q61139|PCSK7_MOUSE-DECOY	?	0.6	[]	2.4		1	[]	INF		1	[]	INF
Isoform 2 of Rab GDP dissociation inhibitor beta OS=Mus musculus GN=Gdi2	sp|Q61598-2|GDIB_MOUSE (+1)	47 kDa	0.51	[]	1.2		0.44	[]	1.3		0.55	[]	1.2
Isoform Alpha-6X1A of Integrin alpha-6 OS=Mus musculus GN=Itga6	sp|Q61739-2|ITA6_MOUSE (+1)	120 kDa	0.11	[]	0.3		0.11	[]	0.3		0.069	[]	0.3
Periostin OS=Mus musculus GN=Postn PE=1 SV=2	sp|Q62009|POSTN_MOUSE	93 kDa	0.57	[]	0.8		0.58	[]	0.8		0.62	[]	0.8
Spectrin beta chain, non-erythrocytic 1 OS=Mus musculus GN=Sptbn1 PE=1 SV=2	sp|Q62261|SPTB2_MOUSE	274 kDa	0.83	[]	1.2		0.86	[]	1.1		0.95	[]	1
Tyrosine-protein kinase Srms OS=Mus musculus GN=Srms PE=2 SV=2	sp|Q62270|SRMS_MOUSE-DECOY (+1)	?	0.34	[]	INF		1	[]	INF		1	[]	INF
Calcium/calmodulin-dependent 3',5'-cyclic nucleotide phosphodiesterase 1C OS=Mus musculus GN=Pde1c PE=2 SV=2	sp|Q64338|PDE1C_MOUSE	80 kDa	0.34	[]	INF		0.34	[]	INF		0.34	[]	INF
Syntaxin-3 OS=Mus musculus GN=Stx3 PE=2 SV=1	sp|Q64704|STX3_MOUSE	33 kDa	0.11	[]	0.1		0.11	[]	0.1		0.12	[]	0.1
Vinculin OS=Mus musculus GN=Vcl PE=1 SV=4	sp|Q64727|VINC_MOUSE-DECOY	?	0.042	WT low, knock high	INF		1	[]	INF		1	[]	INF
Isoform 2 of FRAS1-related extracellular matrix protein 1 OS=Mus musculus GN=Frem1	sp|Q684R7-2|FREM1_MOUSE-DECOY (+2)	?	0.13	[]	INF		1	[]	INF		1	[]	INF
Clathrin heavy chain 1 OS=Mus musculus GN=Cltc PE=1 SV=3	sp|Q68FD5|CLH1_MOUSE-DECOY	?	0.5	[]	3.7		1	[]	INF		1	[]	INF
Centrosomal protein of 170 kDa OS=Mus musculus GN=Cep170 PE=1 SV=2	sp|Q6A065|CE170_MOUSE-DECOY (+1)	?	0.15	[]	INF		1	[]	INF		1	[]	INF
Dual specificity protein phosphatase CDC14A OS=Mus musculus GN=Cdc14a PE=2 SV=2	sp|Q6GQT0|CC14A_MOUSE-DECOY	?	0.34	[]	INF		1	[]	INF		1	[]	INF
Isoform 2 of Eukaryotic translation initiation factor 4 gamma 1 OS=Mus musculus GN=Eif4g1	sp|Q6NZJ6-2|IF4G1_MOUSE	175 kDa	0.84	[]	1.2		0.87	[]	1.1		0.76	[]	1.3
Isoform 3 of Zinc finger protein 280C OS=Mus musculus GN=Znf280c	sp|Q6P3Y5-3|Z280C_MOUSE-DECOY (+1)	?	0.34	[]	INF		1	[]	INF		1	[]	INF
Isoform 2 of Caskin-1 OS=Mus musculus GN=Caskin1	sp|Q6P9K8-2|CSKI1_MOUSE (+1)	143 kDa	0.18	[]	INF		0.18	[]	INF		0.16	[]	INF
Rho guanine nucleotide exchange factor 18 OS=Mus musculus GN=Arhgef18 PE=2 SV=2	sp|Q6P9R4|ARHGI_MOUSE	114 kDa	0.6	[]	2.4		0.55	[]	2.9		0.65	[]	2.1
GRB2-associated and regulator of MAPK protein-like OS=Mus musculus GN=Gareml PE=2 SV=2	sp|Q6PAJ3|GAREL_MOUSE-DECOY	?	0.93	[]	1.1		1	[]	INF		1	[]	INF
DENN domain-containing protein 5A OS=Mus musculus GN=Dennd5a PE=1 SV=1	sp|Q6PAL8|DEN5A_MOUSE-DECOY	?	0.16	[]	0		1	[]	INF		1	[]	INF
Proteasome-associated protein ECM29 homolog OS=Mus musculus GN=Ecm29 PE=1 SV=3	sp|Q6PDI5|ECM29_MOUSE	204 kDa	0.32	[]	0.3		0.31	[]	0.3		0.32	[]	0.3
Isoform 3 of Telomere-associated protein RIF1 OS=Mus musculus GN=Rif1	sp|Q6PR54-3|RIF1_MOUSE-DECOY (+1)	?	0.33	[]	3.1		1	[]	INF		1	[]	INF
Isoform 2 of Probable ATP-dependent RNA helicase DDX58 OS=Mus musculus GN=Ddx58	sp|Q6Q899-2|DDX58_MOUSE (+1)	55 kDa	0.34	[]	INF		0.34	[]	INF		0.34	[]	INF
Isoform XLas-4 of Guanine nucleotide-binding protein G(s) subunit alpha isoforms XLas OS=Mus musculus GN=Gnas	sp|Q6R0H7-4|GNAS1_MOUSE (+1)	120 kDa	0.9	[]	1.1		0.89	[]	1.1		0.8	[]	0.9
Guanylate cyclase 2G OS=Mus musculus GN=Gucy2g PE=1 SV=1	sp|Q6TL19|GUC2G_MOUSE-DECOY	?	0.69	[]	0.6		1	[]	INF		1	[]	INF
Sodium/hydrogen exchanger 10 OS=Mus musculus GN=Slc9c1 PE=1 SV=3	sp|Q6UJY2|SL9C1_MOUSE-DECOY	?	0.5	[]	3.7		1	[]	INF		1	[]	INF
Isoform 2 of Protein Daple OS=Mus musculus GN=Ccdc88c	sp|Q6VGS5-2|DAPLE_MOUSE (+1)	227 kDa	0.6	[]	2.4		0.55	[]	2.9		0.65	[]	2.1
Isoform 2 of T-lymphoma invasion and metastasis-inducing protein 2 OS=Mus musculus GN=Tiam2	sp|Q6ZPF3-2|TIAM2_MOUSE-DECOY (+1)	?	0.34	[]	INF		1	[]	INF		1	[]	INF
Nesprin-2 OS=Mus musculus GN=Syne2 PE=1 SV=2	sp|Q6ZWQ0|SYNE2_MOUSE-DECOY (+1)	?	0.75	[]	0.7		1	[]	INF		1	[]	INF
Isoform 4 of Nesprin-1 OS=Mus musculus GN=Syne1	sp|Q6ZWR6-4|SYNE1_MOUSE-DECOY (+1)	?	0.3	[]	9		1	[]	INF		1	[]	INF
Kynurenine--oxoglutarate transaminase 3 OS=Mus musculus GN=Ccbl2 PE=1 SV=1	sp|Q71RI9|KAT3_MOUSE	51 kDa	0.53	[]	1.7		0.55	[]	1.7		0.71	[]	1.4
Isoform 2 of E3 ubiquitin-protein ligase MYCBP2 OS=Mus musculus GN=Mycbp2	sp|Q7TPH6-2|MYCB2_MOUSE-DECOY (+2)	?	0.34	[]	0		1	[]	INF		1	[]	INF
Centrosomal protein of 120 kDa OS=Mus musculus GN=Cep120 PE=1 SV=1	sp|Q7TSG1|CE120_MOUSE-DECOY	?	0.34	[]	INF		1	[]	INF		1	[]	INF
KAT8 regulatory NSL complex subunit 1 OS=Mus musculus GN=Kansl1 PE=2 SV=1	sp|Q80TG1|KANL1_MOUSE-DECOY	?	0.34	[]	INF		1	[]	INF		1	[]	INF
Hydrocephalus-inducing protein OS=Mus musculus GN=Hydin PE=2 SV=2	sp|Q80W93|HYDIN_MOUSE-DECOY	?	0.8	[]	1.4		1	[]	INF		1	[]	INF
Myomegalin OS=Mus musculus GN=Pde4dip PE=2 SV=2	sp|Q80YT7|MYOME_MOUSE	251 kDa	0.17	[]	INF		0.19	[]	INF		0.18	[]	INF
Isoform 5 of Tenascin OS=Mus musculus GN=Tnc	sp|Q80YX1-5|TENA_MOUSE	172 kDa	0.34	[]	0		0.34	[]	0		0.34	[]	0
Coagulation factor XIII A chain OS=Mus musculus GN=F13a1 PE=2 SV=3	sp|Q8BH61|F13A_MOUSE-DECOY	?	0.23	[]	INF		1	[]	INF		1	[]	INF
Nuclear pore complex protein Nup107 OS=Mus musculus GN=Nup107 PE=2 SV=1	sp|Q8BH74|NU107_MOUSE-DECOY (+1)	?	0.43	[]	5.9		1	[]	INF		1	[]	INF
WD repeat-containing protein 3 OS=Mus musculus GN=Wdr3 PE=2 SV=1	sp|Q8BHB4|WDR3_MOUSE-DECOY	?	0.34	[]	INF		1	[]	INF		1	[]	INF
Isoform 2 of Neutral alpha-glucosidase AB OS=Mus musculus GN=Ganab	sp|Q8BHN3-2|GANAB_MOUSE	109 kDa	0.91	[]	0.9		0.89	[]	0.9		0.85	[]	0.8
Isoform 2 of Protein asteroid homolog 1 OS=Mus musculus GN=Aste1	sp|Q8BIR2-2|ASTE1_MOUSE-DECOY (+1)	?	0.34	[]	0		1	[]	INF		1	[]	INF
Probable threonine protease PRSS50 OS=Mus musculus GN=Prss50 PE=2 SV=1	sp|Q8BLH5|TSP50_MOUSE-DECOY	?	0.96	[]	0.9		1	[]	INF		1	[]	INF
Isoform 3 of Protein EMSY OS=Mus musculus GN=Emsy	sp|Q8BMB0-3|EMSY_MOUSE-DECOY	?	0.34	[]	INF		1	[]	INF		1	[]	INF
Isoform 3 of Sec1 family domain-containing protein 1 OS=Mus musculus GN=Scfd1	sp|Q8BRF7-3|SCFD1_MOUSE	67 kDa	0.55	[]	1.6		0.57	[]	1.5		0.68	[]	1.4
Isoform 3 of Sec1 family domain-containing protein 1 OS=Mus musculus GN=Scfd1	sp|Q8BRF7-3|SCFD1_MOUSE-DECOY (+1)	?	0.15	[]	0		1	[]	INF		1	[]	INF
Histone-lysine N-methyltransferase 2C OS=Mus musculus GN=Kmt2c PE=1 SV=2	sp|Q8BRH4|KMT2C_MOUSE-DECOY (+1)	?	0.34	[]	INF		1	[]	INF		1	[]	INF
G-protein coupled receptor-associated sorting protein 2 OS=Mus musculus GN=Gprasp2 PE=2 SV=2	sp|Q8BUY8|GASP2_MOUSE-DECOY	?	0.19	[]	INF		1	[]	INF		1	[]	INF
Isoform 2 of Dynein heavy chain 3, axonemal OS=Mus musculus GN=Dnah3	sp|Q8BW94-2|DYH3_MOUSE-DECOY	?	0.48	[]	1.8		1	[]	INF		1	[]	INF
Dynein heavy chain 3, axonemal OS=Mus musculus GN=Dnah3 PE=2 SV=2	sp|Q8BW94|DYH3_MOUSE	468 kDa	0.12	[]	INF		0.12	[]	INF		0.097	[]	INF
Isoform 3 of Vacuolar protein sorting-associated protein 13C OS=Mus musculus GN=Vps13c	sp|Q8BX70-3|VP13C_MOUSE-DECOY	?	0.55	[]	2.1		1	[]	INF		1	[]	INF
Isoform 2 of Septin-11 OS=Mus musculus GN=Sept11	sp|Q8C1B7-2|SEP11_MOUSE (+2)	49 kDa	0.45	[]	0.5		0.27	[]	0.4		0.33	[]	0.4
HEAT repeat-containing protein 5B OS=Mus musculus GN=Heatr5b PE=2 SV=3	sp|Q8C547|HTR5B_MOUSE-DECOY	?	0.15	[]	INF		1	[]	INF		1	[]	INF
NACHT, LRR and PYD domains-containing protein 4B OS=Mus musculus GN=Nlrp4b PE=2 SV=1	sp|Q8C6J9|NAL4B_MOUSE-DECOY	?	0.19	[]	INF		1	[]	INF		1	[]	INF
Isoform 5 of MICOS complex subunit Mic60 OS=Mus musculus GN=Immt	sp|Q8CAQ8-5|MIC60_MOUSE	88 kDa	0.2	[]	1.6		0.17	[]	1.6		0.47	[]	1.3
Guanylate-binding protein 5 OS=Mus musculus GN=Gbp5 PE=1 SV=2	sp|Q8CFB4|GBP5_MOUSE-DECOY	?	0.041	WT low, knock high	INF		1	[]	INF		1	[]	INF
Isoform 2 of Structural maintenance of chromosomes protein 5 OS=Mus musculus GN=Smc5	sp|Q8CG46-2|SMC5_MOUSE-DECOY (+1)	?	0.34	[]	INF		1	[]	INF		1	[]	INF
Perilipin-1 OS=Mus musculus GN=Plin1 PE=1 SV=2	sp|Q8CGN5|PLIN1_MOUSE	56 kDa	0.12	[]	0.3		0.11	[]	0.3		0.08	[]	0.2
Isoform 2 of Protein unc-45 homolog B OS=Mus musculus GN=Unc45b	sp|Q8CGY6-2|UN45B_MOUSE-DECOY (+1)	?	0.43	[]	0.4		1	[]	INF		1	[]	INF
ADNP homeobox protein 2 OS=Mus musculus GN=Adnp2 PE=2 SV=2	sp|Q8CHC8|ADNP2_MOUSE-DECOY	?	0.34	[]	INF		1	[]	INF		1	[]	INF
Isoform 2 of E1A-binding protein p400 OS=Mus musculus GN=Ep400	sp|Q8CHI8-2|EP400_MOUSE (+3)	333 kDa	0.086	[]	INF		0.084	[]	INF		0.068	[]	INF
Transient receptor potential cation channel subfamily M member 6 OS=Mus musculus GN=Trpm6 PE=2 SV=1	sp|Q8CIR4|TRPM6_MOUSE-DECOY	?	0.89	[]	1.2		1	[]	INF		1	[]	INF
CDK5 regulatory subunit-associated protein 2 OS=Mus musculus GN=Cdk5rap2 PE=1 SV=3	sp|Q8K389|CK5P2_MOUSE-DECOY	?	0.34	[]	INF		1	[]	INF		1	[]	INF
Alstrom syndrome protein 1 homolog OS=Mus musculus GN=Alms1 PE=2 SV=2	sp|Q8K4E0|ALMS1_MOUSE-DECOY	?	0.34	[]	INF		1	[]	INF		1	[]	INF
CLOCK-interacting pacemaker OS=Mus musculus GN=Cipc PE=1 SV=4	sp|Q8R0W1|CIPC_MOUSE-DECOY	?	0.34	[]	INF		1	[]	INF		1	[]	INF
Cytoplasmic dynein 1 light intermediate chain 1 OS=Mus musculus GN=Dync1li1 PE=1 SV=1	sp|Q8R1Q8|DC1L1_MOUSE-DECOY	?	0.34	[]	INF		1	[]	INF		1	[]	INF
Rotatin OS=Mus musculus GN=Rttn PE=2 SV=2	sp|Q8R4Y8|RTTN_MOUSE-DECOY	?	0.34	[]	INF		1	[]	INF		1	[]	INF
Placenta-expressed transcript 1 protein OS=Mus musculus GN=Plet1 PE=1 SV=1	sp|Q8VEN2|PLET1_MOUSE	25 kDa	0.35	[]	1.5		0.32	[]	1.6		0.71	[]	1.2
Isoform 2 of Histone H1oo OS=Mus musculus GN=H1foo	sp|Q8VIK3-2|H1FOO_MOUSE-DECOY (+2)	?	0.28	[]	4.4		1	[]	INF		1	[]	INF
Zinc finger and BTB domain-containing protein 1 OS=Mus musculus GN=Zbtb1 PE=1 SV=1	sp|Q91VL9|ZBTB1_MOUSE-DECOY	?	0.34	[]	INF		1	[]	INF		1	[]	INF
Isoform 2 of E3 SUMO-protein ligase NSE2 OS=Mus musculus GN=Nsmce2	sp|Q91VT1-2|NSE2_MOUSE (+1)	16 kDa	0.34	[]	INF		0.34	[]	INF		0.34	[]	INF
Isoform 2 of Spermatid perinuclear RNA-binding protein OS=Mus musculus GN=Strbp	sp|Q91WM1-2|STRBP_MOUSE-DECOY (+1)	?	0.34	[]	INF		1	[]	INF		1	[]	INF
Isoform 2 of Solute carrier family 22 member 7 OS=Mus musculus GN=Slc22a7	sp|Q91WU2-2|S22A7_MOUSE-DECOY (+1)	?	0.23	[]	INF		1	[]	INF		1	[]	INF
Kelch domain-containing protein 8A OS=Mus musculus GN=Klhdc8a PE=2 SV=1	sp|Q91XA8|KLD8A_MOUSE-DECOY	?	0.34	[]	0		1	[]	INF		1	[]	INF
Dynein heavy chain 8, axonemal OS=Mus musculus GN=Dnah8 PE=1 SV=2	sp|Q91XQ0|DYH8_MOUSE	541 kDa	0.13	[]	5		0.14	[]	5.4		0.19	[]	3.9
Methyltransferase-like protein 13 OS=Mus musculus GN=Mettl13 PE=1 SV=1	sp|Q91YR5|MET13_MOUSE-DECOY	?	0.34	[]	INF		1	[]	INF		1	[]	INF
Asporin OS=Mus musculus GN=Aspn PE=1 SV=1	sp|Q99MQ4|ASPN_MOUSE-DECOY	?	0.34	[]	INF		1	[]	INF		1	[]	INF
Methylcrotonoyl-CoA carboxylase subunit alpha, mitochondrial OS=Mus musculus GN=Mccc1 PE=1 SV=2	sp|Q99MR8|MCCA_MOUSE-DECOY	?	0.75	[]	1.4		1	[]	INF		1	[]	INF
Beta,beta-carotene 9',10'-oxygenase OS=Mus musculus GN=Bco2 PE=1 SV=1	sp|Q99NF1|BCDO2_MOUSE-DECOY	?	0.34	[]	INF		1	[]	INF		1	[]	INF
Reticulon-4 OS=Mus musculus GN=Rtn4 PE=1 SV=2	sp|Q99P72|RTN4_MOUSE	127 kDa	0.24	[]	0.5		0.24	[]	0.5		0.089	[]	0.3
Isoform 2 of Putative ATP-dependent RNA helicase DHX30 OS=Mus musculus GN=Dhx30	sp|Q99PU8-2|DHX30_MOUSE (+2)	134 kDa	0.34	[]	INF		0.34	[]	INF		0.34	[]	INF
Contactin-associated protein-like 2 OS=Mus musculus GN=Cntnap2 PE=1 SV=2	sp|Q9CPW0|CNTP2_MOUSE-DECOY (+1)	?	0.34	[]	INF		1	[]	INF		1	[]	INF
Isoform Short of 14-3-3 protein beta/alpha OS=Mus musculus GN=Ywhab	sp|Q9CQV8-2|1433B_MOUSE (+1)	28 kDa	0.099	[]	0.5		0.12	[]	0.4		0.15	[]	0.4
RNA pseudouridylate synthase domain-containing protein 4 OS=Mus musculus GN=Rpusd4 PE=2 SV=1	sp|Q9CWX4|RUSD4_MOUSE-DECOY	?	0.66	[]	2		1	[]	INF		1	[]	INF
Isoform 3 of Plasminogen activator inhibitor 1 RNA-binding protein OS=Mus musculus GN=Serbp1	sp|Q9CY58-3|PAIRB_MOUSE	42 kDa	0.46	[]	2.2		0.41	[]	2.5		0.45	[]	2.3
H/ACA ribonucleoprotein complex subunit 1 OS=Mus musculus GN=Gar1 PE=2 SV=1	sp|Q9CY66|GAR1_MOUSE-DECOY	?	0.017	WT low, knock high	INF		1	[]	INF		1	[]	INF
Arpin OS=Mus musculus GN=Arpin PE=1 SV=1	sp|Q9D0A3|ARPIN_MOUSE-DECOY	?	0.34	[]	INF		1	[]	INF		1	[]	INF
TBC1 domain family member 7 OS=Mus musculus GN=Tbc1d7 PE=1 SV=1	sp|Q9D0K0|TBCD7_MOUSE-DECOY	?	0.19	[]	INF		1	[]	INF		1	[]	INF
Cytochrome c1, heme protein, mitochondrial OS=Mus musculus GN=Cyc1 PE=1 SV=1	sp|Q9D0M3|CY1_MOUSE	35 kDa	0.44	[]	0.6		0.44	[]	0.6		0.26	[]	0.4
Transmembrane emp24 domain-containing protein 10 OS=Mus musculus GN=Tmed10 PE=2 SV=1	sp|Q9D1D4|TMEDA_MOUSE	25 kDa	0.45	[]	0.7		0.45	[]	0.7		0.23	[]	0.6
B-cell CLL/lymphoma 9 protein OS=Mus musculus GN=Bcl9 PE=1 SV=3	sp|Q9D219|BCL9_MOUSE-DECOY	?	0.057	[]	INF		1	[]	INF		1	[]	INF
Nuclear pore membrane glycoprotein 210-like OS=Mus musculus GN=Nup210l PE=2 SV=2	sp|Q9D2F7|P210L_MOUSE-DECOY	?	0.34	[]	0		1	[]	INF		1	[]	INF
Dihydrolipoyllysine-residue succinyltransferase component of 2-oxoglutarate dehydrogenase complex, mitochondrial OS=Mus musculus GN=Dlst PE=1 SV=1	sp|Q9D2G2|ODO2_MOUSE	49 kDa	0.17	[]	0.3		0.16	[]	0.3		0.27	[]	0.5
DNA-directed RNA polymerase III subunit RPC3 OS=Mus musculus GN=Polr3c PE=2 SV=1	sp|Q9D483|RPC3_MOUSE	61 kDa	0.34	[]	0		0.34	[]	0		0.34	[]	0
Isocitrate dehydrogenase [NAD] subunit alpha, mitochondrial OS=Mus musculus GN=Idh3a PE=1 SV=1	sp|Q9D6R2|IDH3A_MOUSE	40 kDa	0.63	[]	0.8		0.63	[]	0.8		0.32	[]	0.6
Isoform 2 of Malignant T-cell-amplified sequence 1 OS=Mus musculus GN=Mcts1	sp|Q9DB27-2|MCTS1_MOUSE (+1)	21 kDa	0.7	[]	1.3		0.64	[]	1.4		0.95	[]	1
Isoform 2 of Alpha-aminoadipic semialdehyde dehydrogenase OS=Mus musculus GN=Aldh7a1	sp|Q9DBF1-2|AL7A1_MOUSE (+1)	56 kDa	0.77	[]	1.2		0.74	[]	1.2		0.5	[]	1.4
Protein phosphatase 1 regulatory subunit 12A OS=Mus musculus GN=Ppp1r12a PE=1 SV=2	sp|Q9DBR7|MYPT1_MOUSE	115 kDa	0.22	[]	4.9		0.22	[]	4.9		0.24	[]	4.6
NADH-cytochrome b5 reductase 3 OS=Mus musculus GN=Cyb5r3 PE=1 SV=3	sp|Q9DCN2|NB5R3_MOUSE	34 kDa	0.84	[]	1.2		0.84	[]	1.2		0.9	[]	1.1
Cleavage and polyadenylation specificity factor subunit 1 OS=Mus musculus GN=Cpsf1 PE=1 SV=1	sp|Q9EPU4|CPSF1_MOUSE-DECOY	?	0.16	[]	INF		1	[]	INF		1	[]	INF
Isoform 2 of Calsyntenin-2 OS=Mus musculus GN=Clstn2	sp|Q9ER65-2|CSTN2_MOUSE-DECOY (+1)	?	0.34	[]	INF		1	[]	INF		1	[]	INF
Isoform 3 of Phosphatidylinositol 3,4,5-trisphosphate 5-phosphatase 1 OS=Mus musculus GN=Inpp5d	sp|Q9ES52-3|SHIP1_MOUSE-DECOY	?	0.54	[]	2.1		1	[]	INF		1	[]	INF
AF4/FMR2 family member 4 OS=Mus musculus GN=Aff4 PE=1 SV=1	sp|Q9ESC8|AFF4_MOUSE-DECOY	?	0.34	[]	INF		1	[]	INF		1	[]	INF
Isoform 2 of Solute carrier family 13 member 1 OS=Mus musculus GN=Slc13a1	sp|Q9JHI4-2|S13A1_MOUSE-DECOY (+1)	?	0.34	[]	INF		1	[]	INF		1	[]	INF
Serine/threonine-protein kinase ATR OS=Mus musculus GN=Atr PE=1 SV=2	sp|Q9JKK8|ATR_MOUSE-DECOY (+1)	?	0.5	[]	3.7		1	[]	INF		1	[]	INF
Hypoxia up-regulated protein 1 OS=Mus musculus GN=Hyou1 PE=1 SV=1	sp|Q9JKR6|HYOU1_MOUSE-DECOY	?	0.43	[]	1.7		1	[]	INF		1	[]	INF
AP-3 complex subunit beta-2 OS=Mus musculus GN=Ap3b2 PE=1 SV=2	sp|Q9JME5|AP3B2_MOUSE-DECOY	?	0.076	[]	INF		1	[]	INF		1	[]	INF
Endothelin-converting enzyme-like 1 OS=Mus musculus GN=Ecel1 PE=2 SV=2	sp|Q9JMI0|ECEL1_MOUSE-DECOY	?	0.34	[]	INF		1	[]	INF		1	[]	INF
Kinesin-like protein KIFC1 OS=Mus musculus GN=Kifc1 PE=1 SV=2	sp|Q9QWT9|KIFC1_MOUSE	74 kDa	0.16	[]	INF		0.16	[]	INF		0.17	[]	INF
Isoform 4 of Coatomer subunit gamma-2 OS=Mus musculus GN=Copg2	sp|Q9QXK3-4|COPG2_MOUSE-DECOY (+1)	?	0.43	[]	5.9		1	[]	INF		1	[]	INF
Plectin OS=Mus musculus GN=Plec PE=1 SV=3	sp|Q9QXS1|PLEC_MOUSE	534 kDa	0.98	[]	1		0.99	[]	1		0.81	[]	0.9
Microtubule-actin cross-linking factor 1 OS=Mus musculus GN=Macf1 PE=1 SV=2	sp|Q9QXZ0|MACF1_MOUSE	832 kDa	0.93	[]	1.1		0.9	[]	1.2		0.95	[]	0.9
PDZ domain-containing protein 4 OS=Mus musculus GN=Pdzd4 PE=2 SV=2	sp|Q9QY39|PDZD4_MOUSE-DECOY (+1)	?	0.34	[]	0		1	[]	INF		1	[]	INF
Spastin OS=Mus musculus GN=Spast PE=1 SV=3	sp|Q9QYY8|SPAST_MOUSE-DECOY	?	0.78	[]	1.4		1	[]	INF		1	[]	INF
Isoform 1 of Core histone macro-H2A.1 OS=Mus musculus GN=H2afy	sp|Q9QZQ8-2|H2AY_MOUSE (+1)	39 kDa	0.19	[]	2.1		0.16	[]	2.1		0.21	[]	2.2
Isoform 2 of Nephrin OS=Mus musculus GN=Nphs1	sp|Q9QZS7-2|NPHN_MOUSE-DECOY (+1)	?	0.34	[]	INF		1	[]	INF		1	[]	INF
Mevalonate kinase OS=Mus musculus GN=Mvk PE=2 SV=1	sp|Q9R008|KIME_MOUSE-DECOY (+1)	?	0.21	[]	0		1	[]	INF		1	[]	INF
A-kinase anchor protein 8-like OS=Mus musculus GN=Akap8l PE=1 SV=1	sp|Q9R0L7|AKP8L_MOUSE-DECOY	?	0.34	[]	INF		1	[]	INF		1	[]	INF
Fizzy-related protein homolog OS=Mus musculus GN=Fzr1 PE=1 SV=1	sp|Q9R1K5|FZR_MOUSE-DECOY	?	0.34	[]	INF		1	[]	INF		1	[]	INF
Unconventional myosin-Ic OS=Mus musculus GN=Myo1c PE=1 SV=2	sp|Q9WTI7|MYO1C_MOUSE	122 kDa	0.78	[]	0.8		0.75	[]	0.8		0.61	[]	0.7
Isoform 2 of Adenylate kinase 2, mitochondrial OS=Mus musculus GN=Ak2	sp|Q9WTP6-2|KAD2_MOUSE (+1)	26 kDa	0.59	[]	2.5		0.58	[]	2.6		0.6	[]	2.4
Isoform 3 of Programmed cell death 6-interacting protein OS=Mus musculus GN=Pdcd6ip	sp|Q9WU78-3|PDC6I_MOUSE-DECOY (+1)	?	0.21	[]	0		1	[]	INF		1	[]	INF
Programmed cell death 6-interacting protein OS=Mus musculus GN=Pdcd6ip PE=1 SV=3	sp|Q9WU78|PDC6I_MOUSE	96 kDa	0.72	[]	0.9		0.78	[]	0.9		0.48	[]	0.8
Isoform 2 of Carboxypeptidase Q OS=Mus musculus GN=Cpq	sp|Q9WVJ3-2|CBPQ_MOUSE (+1)	50 kDa	0.014	WT high, knock low	0.2		0.013	WT high, knock low	0.2		0.031	WT high, knock low	0.3
AP-3 complex subunit beta-1 OS=Mus musculus GN=Ap3b1 PE=1 SV=2	sp|Q9Z1T1|AP3B1_MOUSE-DECOY	?	0.25	[]	2.2		1	[]	INF		1	[]	INF
General vesicular transport factor p115 OS=Mus musculus GN=Uso1 PE=1 SV=2	sp|Q9Z1Z0|USO1_MOUSE	107 kDa	0.55	[]	1.2		0.51	[]	1.2		0.85	[]	1.1
Protein Krtap9-5 OS=Mus musculus GN=Krtap9-5 PE=4 SV=1	tr|A2A5X3|A2A5X3_MOUSE-DECOY	?	0.34	[]	0		1	[]	INF		1	[]	INF
Protein Bptf OS=Mus musculus GN=Bptf PE=4 SV=1	tr|A2A654|A2A654_MOUSE-DECOY (+2)	?	0.59	[]	0.4		1	[]	INF		1	[]	INF
Coiled-coil domain containing 120 OS=Mus musculus GN=Ccdc120 PE=1 SV=1	tr|A2AEV7|A2AEV7_MOUSE-DECOY	?	0.34	[]	INF		1	[]	INF		1	[]	INF
Protein Mdn1 OS=Mus musculus GN=Mdn1 PE=1 SV=1	tr|A2ANY6|A2ANY6_MOUSE-DECOY	?	0.1	[]	INF		1	[]	INF		1	[]	INF
Protein Baz2b OS=Mus musculus GN=Baz2b PE=4 SV=1	tr|A2AUY4|A2AUY4_MOUSE-DECOY	?	0.38	[]	4.5		1	[]	INF		1	[]	INF
Protein Tex16 OS=Mus musculus GN=Tex16 PE=2 SV=1	tr|A2RT18|A2RT18_MOUSE-DECOY (+1)	?	0.34	[]	0		1	[]	INF		1	[]	INF
Protein CASC5 OS=Mus musculus GN=Casc5 PE=4 SV=1	tr|A3KGI3|A3KGI3_MOUSE-DECOY	?	0.18	[]	0		1	[]	INF		1	[]	INF
DmX-like protein 2 OS=Mus musculus GN=Dmxl2 PE=1 SV=1	tr|B0V2P5|B0V2P5_MOUSE-DECOY	?	0.34	[]	0		1	[]	INF		1	[]	INF
Dynein, axonemal, heavy chain 9 OS=Mus musculus GN=Dnah9 PE=4 SV=1	tr|B1AR51|B1AR51_MOUSE-DECOY	?	0.58	[]	0.5		1	[]	INF		1	[]	INF
Protein Vps13d OS=Mus musculus GN=Vps13d PE=1 SV=2	tr|B1ART2|B1ART2_MOUSE-DECOY	?	0.8	[]	1.4		1	[]	INF		1	[]	INF
Microtubule-actin cross-linking factor 1 OS=Mus musculus GN=Macf1 PE=1 SV=1	tr|B1ARU4|B1ARU4_MOUSE-DECOY	?	0.15	[]	INF		1	[]	INF		1	[]	INF
Basement membrane-specific heparan sulfate proteoglycan core protein OS=Mus musculus GN=Hspg2 PE=4 SV=1	tr|B1B0C7|B1B0C7_MOUSE-DECOY (+1)	?	0.76	[]	1.6		1	[]	INF		1	[]	INF
Protein Zfc3h1 OS=Mus musculus GN=Zfc3h1 PE=2 SV=1	tr|B2RT41|B2RT41_MOUSE-DECOY	?	0.34	[]	INF		1	[]	INF		1	[]	INF
Unconventional myosin-IXa OS=Mus musculus GN=Myo9a PE=4 SV=1	tr|D3Z3A8|D3Z3A8_MOUSE-DECOY	?	0.38	[]	3.5		1	[]	INF		1	[]	INF
Putative Polycomb group protein ASXL2 OS=Mus musculus GN=Asxl2 PE=1 SV=2	tr|D6REV1|D6REV1_MOUSE-DECOY (+1)	?	0.34	[]	INF		1	[]	INF		1	[]	INF
Leucine-rich repeat-containing protein 47 OS=Mus musculus GN=Lrrc47 PE=4 SV=1	tr|E9PV22|E9PV22_MOUSE-DECOY	?	0.23	[]	INF		1	[]	INF		1	[]	INF
Protein Wdfy4 OS=Mus musculus GN=Wdfy4 PE=4 SV=1	tr|E9PV60|E9PV60_MOUSE-DECOY	?	0.34	[]	INF		1	[]	INF		1	[]	INF
Protein Gcn1l1 OS=Mus musculus GN=Gcn1l1 PE=4 SV=1	tr|E9PVA8|E9PVA8_MOUSE-DECOY	?	0.5	[]	3.6		1	[]	INF		1	[]	INF
Protein Col6a3 OS=Mus musculus GN=Col6a3 PE=1 SV=2	tr|E9PWQ3|E9PWQ3_MOUSE-DECOY	?	0.79	[]	1.4		1	[]	INF		1	[]	INF
Protein Macc1 OS=Mus musculus GN=Macc1 PE=4 SV=1	tr|E9PXX8|E9PXX8_MOUSE-DECOY	?	0.34	[]	0		1	[]	INF		1	[]	INF
Protein Parp4 OS=Mus musculus GN=Parp4 PE=4 SV=1	tr|E9PYK3|E9PYK3_MOUSE-DECOY	?	0.41	[]	3.2		1	[]	INF		1	[]	INF
Protein Vmn2r79 OS=Mus musculus GN=Vmn2r79 PE=4 SV=1	tr|E9Q067|E9Q067_MOUSE-DECOY	?	0.9	[]	1.2		1	[]	INF		1	[]	INF
Protein Gm14569 OS=Mus musculus GN=Gm14569 PE=4 SV=1	tr|E9Q0C6|E9Q0C6_MOUSE-DECOY	?	0.31	[]	3.8		1	[]	INF		1	[]	INF
Signal-induced proliferation-associated protein 1 OS=Mus musculus GN=Sipa1 PE=1 SV=1	tr|E9Q0Y4|E9Q0Y4_MOUSE-DECOY	?	0.34	[]	INF		1	[]	INF		1	[]	INF
Protein Erich2 OS=Mus musculus GN=Erich2 PE=4 SV=1	tr|E9Q1A6|E9Q1A6_MOUSE-DECOY	?	0.34	[]	INF		1	[]	INF		1	[]	INF
Protein Zc3h13 OS=Mus musculus GN=Zc3h13 PE=1 SV=1	tr|E9Q784|E9Q784_MOUSE-DECOY	?	0.34	[]	INF		1	[]	INF		1	[]	INF
Protein Abca14 OS=Mus musculus GN=Abca14 PE=3 SV=1	tr|E9Q8F8|E9Q8F8_MOUSE-DECOY	?	0.16	[]	INF		1	[]	INF		1	[]	INF
Potassium voltage-gated channel subfamily KQT member 5 OS=Mus musculus GN=Kcnq5 PE=4 SV=1	tr|E9Q9F1|E9Q9F1_MOUSE-DECOY	?	0.34	[]	INF		1	[]	INF		1	[]	INF
Protein Nckap5 OS=Mus musculus GN=Nckap5 PE=4 SV=1	tr|E9QAE1|E9QAE1_MOUSE-DECOY (+2)	?	0.19	[]	INF		1	[]	INF		1	[]	INF
Tyrosine-protein kinase SgK223 OS=Mus musculus GN=D8Ertd82e PE=1 SV=1	tr|E9QLH9|E9QLH9_MOUSE-DECOY	?	0.34	[]	INF		1	[]	INF		1	[]	INF
Protein Fat1 OS=Mus musculus GN=Fat1 PE=1 SV=1	tr|F2Z4A3|F2Z4A3_MOUSE-DECOY	?	0.13	[]	INF		1	[]	INF		1	[]	INF
Protein Sh3tc1 (Fragment) OS=Mus musculus GN=Sh3tc1 PE=4 SV=1	tr|F6U4F1|F6U4F1_MOUSE-DECOY	?	0.15	[]	INF		1	[]	INF		1	[]	INF
E3 ubiquitin-protein ligase RNF213 OS=Mus musculus GN=Rnf213 PE=4 SV=2	tr|F7A6H4|F7A6H4_MOUSE-DECOY	?	0.86	[]	0.8		1	[]	INF		1	[]	INF
Rho guanine nucleotide exchange factor 12 OS=Mus musculus GN=Arhgef12 PE=1 SV=1	tr|F8VQN6|F8VQN6_MOUSE-DECOY	?	0.19	[]	INF		1	[]	INF		1	[]	INF
Protein C130060K24Rik OS=Mus musculus GN=C130060K24Rik PE=3 SV=1	tr|G3UWA8|G3UWA8_MOUSE-DECOY	?	0.34	[]	INF		1	[]	INF		1	[]	INF
Cullin 5 OS=Mus musculus GN=Cul5 PE=3 SV=1	tr|G3X914|G3X914_MOUSE-DECOY	?	0.34	[]	INF		1	[]	INF		1	[]	INF
MCG2522 OS=Mus musculus GN=Zc3h12b PE=4 SV=1	tr|G3X9I7|G3X9I7_MOUSE-DECOY	?	0.21	[]	INF		1	[]	INF		1	[]	INF
Protein MMS22-like OS=Mus musculus GN=Mms22l PE=4 SV=1	tr|G8JL47|G8JL47_MOUSE-DECOY	?	0.34	[]	0		1	[]	INF		1	[]	INF
Protein Myo15b (Fragment) OS=Mus musculus GN=Myo15b PE=4 SV=1	tr|I7HPW8|I7HPW8_MOUSE-DECOY	?	0.24	[]	INF		1	[]	INF		1	[]	INF
Integrator complex subunit 1 OS=Mus musculus GN=Ints1 PE=4 SV=1	tr|K3W4P2|K3W4P2_MOUSE-DECOY	?	0.34	[]	INF		1	[]	INF		1	[]	INF
Protein Dnah7b OS=Mus musculus GN=Dnah7b PE=4 SV=1	tr|L7N1Y0|L7N1Y0_MOUSE-DECOY	?	0.58	[]	1.7		1	[]	INF		1	[]	INF
Protein Glipr1l1 OS=Mus musculus GN=Glipr1l1 PE=2 SV=1	tr|Q9DAG6|Q9DAG6_MOUSE-DECOY	?	0.34	[]	INF		1	[]	INF		1	[]	INF
Zinc finger protein 532 OS=Mus musculus GN=Zfp532 PE=1 SV=1	tr|S4R2I9|S4R2I9_MOUSE-DECOY	?	0.16	[]	INF		1	[]	INF		1	[]	INF
