# Supplementary material for: Deregulation of the Kallikrein Protease Family in the Salivary Glands of the Sjögren’s Syndrome ERdj5 Knockout Mouse Model
Source: Front Immunol. 2021 Jul 7;12:693911. doi: 10.3389/fimmu.2021.693911 (PMC8292930; doi:10.3389/fimmu.2021.693911)
Supplement: Supplementary Image 1 — Classification of proteins with significant proteomic relative abundance difference in the comparisons between wildtypes and knockouts according to KEGG pathways and reactome pathways in STRING analysis. Results for both sexes are presented. The proteins which were identified with significantly different relative abundances but were not part of any of the specific pathways are not presented. [file DataSheet_1.zip › 693911_SupMaterial/Data Sheet 3.XLSX]

## Sheet: 2 peptides
Data Sheet 3:
Comprehensive list of all identified proteins in the proteomic mass spec analysis and quantitative comparison between groups FWT vs MWT, using three metrics: Total counted spectra, NSAF and emPAI.
			Total Spectra				NSAF				emPAI
MS/MS View:Identified Proteins (1135)<BR>Including 54 Decoys	Accession Number	Molecular Weight	T-Test (p-value)	Quantitative Profile	Fold Change by Category		T-Test (p-value)	Quantitative Profile	Fold Change by Category		T-Test (p-value)	Quantitative Profile	Fold Change by Category
14-3-3 protein epsilon OS=Mus musculus GN=Ywhae PE=1 SV=1	1433E_MOUSE	29 kDa	0.01	female high, male low	0.5		0.012	female high, male low	0.5		0.087	[]	0.7
14-3-3 protein gamma OS=Mus musculus GN=Ywhag PE=1 SV=2	1433G_MOUSE	28 kDa	0.0089	female high, male low	0.3		0.029	female high, male low	0.6		0.0035	female high, male low	0.4
14-3-3 protein zeta/delta OS=Mus musculus GN=Ywhaz PE=1 SV=1	1433Z_MOUSE	28 kDa	0.48	[]	0.9		0.52	[]	1.1		0.17	[]	0.8
Serine/threonine-protein phosphatase 2A 65 kDa regulatory subunit A alpha isoform OS=Mus musculus GN=Ppp2r1a PE=1 SV=3	2AAA_MOUSE	65 kDa	0.15	[]	1.7		0.16	[]	1.7		0.11	[]	1.9
3-hydroxyisobutyrate dehydrogenase, mitochondrial OS=Mus musculus GN=Hibadh PE=1 SV=1	3HIDH_MOUSE	35 kDa	0.35	[]	0.6		0.35	[]	0.6		0.55	[]	0.7
6-phosphogluconate dehydrogenase, decarboxylating OS=Mus musculus GN=Pgd PE=1 SV=3	6PGD_MOUSE	53 kDa	0.013	female high, male low	0.3		0.012	female high, male low	0.3		0.021	female high, male low	0.4
6-phosphogluconolactonase OS=Mus musculus GN=Pgls PE=2 SV=1	6PGL_MOUSE	27 kDa	0.13	[]	2.1		0.12	[]	2.1		0.093	[]	2.2
Protein CDV3 OS=Mus musculus GN=Cdv3 PE=1 SV=1	A0A087WNP6_MOUSE (+2)	24 kDa	0.34	[]	0		0.34	[]	0		0.34	[]	0
Ankyrin-3 (Fragment) OS=Mus musculus GN=Ank3 PE=4 SV=1	A0A087WNU5_MOUSE	316 kDa	0.34	[]	INF		0.34	[]	INF		0.34	[]	INF
Neurofascin OS=Mus musculus GN=Nfasc PE=4 SV=1	A0A087WNW2_MOUSE	101 kDa	0.34	[]	INF		0.34	[]	INF		0.34	[]	INF
ATP-dependent RNA helicase A OS=Mus musculus GN=Dhx9 PE=1 SV=1	A0A087WPL5_MOUSE (+1)	150 kDa	0.089	[]	0		0.092	[]	0		0.097	[]	0
Fibronectin OS=Mus musculus GN=Fn1 PE=1 SV=1	A0A087WR50_MOUSE (+5)	263 kDa	0.17	[]	0		0.17	[]	0		0.19	[]	0
Elongation factor 1-beta OS=Mus musculus GN=Eef1b2 PE=1 SV=1	A0A087WS46_MOUSE (+1)	20 kDa	0.071	[]	0.5		0.076	[]	0.5		0.98	[]	1
Glutaryl-CoA dehydrogenase, mitochondrial OS=Mus musculus GN=Gcdh PE=1 SV=1	A0A0A0MQ68_MOUSE	50 kDa	0.024	female high, male low	0		0.022	female high, male low	0		0.044	female high, male low	0
Tubulin alpha-4A chain (Fragment) OS=Mus musculus GN=Tuba4a PE=1 SV=1	A0A0A0MQA5_MOUSE (+1)	53 kDa	0.32	[]	0.7		0.1	[]	0.5		0.49	[]	0.8
Glyceraldehyde-3-phosphate dehydrogenase OS=Mus musculus GN=Gapdh PE=3 SV=1	A0A0A0MQF6_MOUSE	39 kDa	0.12	[]	0.6		0.12	[]	0.7		0.34	[]	0.8
Ig gamma-1 chain C region secreted form (Fragment) OS=Mus musculus GN=Ighg1 PE=4 SV=1	A0A0A6YWR2_MOUSE	43 kDa	0.23	[]	0.4		0.22	[]	0.3		0.41	[]	0.5
cAMP-dependent protein kinase type II-alpha regulatory subunit OS=Mus musculus GN=Prkar2a PE=1 SV=1	A0A0A6YX73_MOUSE (+1)	43 kDa	0.39	[]	2.7		0.4	[]	2.6		0.24	[]	6.7
Alpha-1-antitrypsin 1-2 OS=Mus musculus GN=Serpina1b PE=1 SV=2	A1AT2_MOUSE	46 kDa	0.3	[]	0.7		0.3	[]	0.7		0.79	[]	1.1
Alpha actinin 1a OS=Mus musculus GN=Actn1 PE=2 SV=1	A1BN54_MOUSE (+1)	103 kDa	0.03	female high, male low	0.4		0.68	[]	0.8		0.024	female high, male low	0.4
Keratin, type I cytoskeletal 10 OS=Mus musculus GN=Krt10 PE=3 SV=1	A2A513_MOUSE (+3)	57 kDa	0.004	female high, male low	0		0.016	female high, male low	0		0.0015	female high, male low	0
Dynein heavy chain 17, axonemal (Fragment) OS=Mus musculus GN=Dnah17 PE=4 SV=2	A2A520_MOUSE	406 kDa	0.78	[]	1.5		0.77	[]	1.5		0.62	[]	2.1
Ribosomal protein L19 OS=Mus musculus GN=Rpl19 PE=3 SV=1	A2A547_MOUSE (+1)	23 kDa	0.74	[]	0.9		0.74	[]	0.9		0.67	[]	1.1
Protein Krtap9-5 OS=Mus musculus GN=Krtap9-5 PE=4 SV=1	A2A5X3_MOUSE	38 kDa	0.46	[]	2.7		0.47	[]	2.6		0.43	[]	3.3
Tyrosine--tRNA ligase, cytoplasmic OS=Mus musculus GN=Yars PE=3 SV=1	A2A7S7_MOUSE (+1)	63 kDa	0.17	[]	0		0.17	[]	0		0.15	[]	0
Protein deglycase DJ-1 OS=Mus musculus GN=Park7 PE=1 SV=1	A2A813_MOUSE (+1)	18 kDa	0.035	female high, male low	0.4		0.036	female high, male low	0.4		0.092	[]	0.5
Protein transport protein Sec24A OS=Mus musculus GN=Sec24a PE=1 SV=1	A2AA71_MOUSE	119 kDa	0.34	[]	0		0.34	[]	0		0.34	[]	0
Signal recognition particle subunit SRP68 OS=Mus musculus GN=Srp68 PE=3 SV=1	A2AAN2_MOUSE (+1)	66 kDa	0.00041	female high, male low	0		0.00056	female high, male low	0		< 0,00010	female high, male low	0
Dolichyl-diphosphooligosaccharide--protein glycosyltransferase subunit 2 OS=Mus musculus GN=Rpn2 PE=4 SV=1	A2ACG7_MOUSE (+1)	68 kDa	0.77	[]	1.2		0.76	[]	1.2		0.64	[]	1.3
Msx2-interacting protein OS=Mus musculus GN=Spen PE=1 SV=1	A2ADB0_MOUSE (+1)	399 kDa	0.34	[]	INF		0.34	[]	INF		0.34	[]	INF
3-hydroxyacyl-CoA dehydrogenase type-2 OS=Mus musculus GN=Hsd17b10 PE=1 SV=1	A2AFQ2_MOUSE (+1)	28 kDa	0.084	[]	0.7		0.087	[]	0.7		0.68	[]	0.9
26S protease regulatory subunit 6A OS=Mus musculus GN=Psmc3 PE=3 SV=1	A2AGN7_MOUSE (+2)	45 kDa	0.66	[]	1.7		0.67	[]	1.6		0.84	[]	1.3
Protein Sec16a OS=Mus musculus GN=Sec16a PE=1 SV=1	A2AIX1_MOUSE	256 kDa	0.24	[]	0.3		0.24	[]	0.4		0.38	[]	0.5
Collagen alpha-1(XV) chain OS=Mus musculus GN=Col15a1 PE=4 SV=1	A2AJY5_MOUSE	56 kDa	0.34	[]	0.4		0.34	[]	0.4		0.47	[]	0.4
Heterogeneous nuclear ribonucleoprotein A3 OS=Mus musculus GN=Hnrnpa3 PE=4 SV=1	A2AL12_MOUSE (+1)	34 kDa	< 0,00010	female high, male low	0.1		< 0,00010	female high, male low	0.1		< 0,00010	female high, male low	0.1
Capping protein (Actin filament) muscle Z-line, beta, isoform CRA_a OS=Mus musculus GN=Capzb PE=1 SV=1	A2AMW0_MOUSE (+3)	29 kDa	0.81	[]	1.2		0.81	[]	1.2		0.68	[]	1.4
Low-density lipoprotein receptor-related protein 1B OS=Mus musculus GN=Lrp1b PE=4 SV=1	A2API5_MOUSE (+1)	517 kDa	0.4	[]	2.4		0.38	[]	2.5		0.36	[]	2.6
CD44 antigen OS=Mus musculus GN=Cd44 PE=1 SV=1	A2APM1_MOUSE	72 kDa	0.22	[]	0		0.23	[]	0		0.21	[]	0
Fibrillin-1 OS=Mus musculus GN=Fbn1 PE=4 SV=1	A2AQ53_MOUSE	312 kDa	0.32	[]	0.3		0.32	[]	0.3		0.34	[]	0.4
Kynurenine--oxoglutarate transaminase 1 OS=Mus musculus GN=Ccbl1 PE=1 SV=1	A2AQY8_MOUSE (+1)	42 kDa	0.022	female high, male low	0		0.022	female high, male low	0		0.024	female high, male low	0
Ribosome-binding protein 1 OS=Mus musculus GN=Rrbp1 PE=1 SV=1	A2AVJ7_MOUSE (+1)	158 kDa	< 0,00010	female high, male low	0.4		0.00012	female high, male low	0.4		0.0032	female high, male low	0.5
Cytoplasmic dynein 1 intermediate chain 2 OS=Mus musculus GN=Dync1i2 PE=1 SV=1	A2BFF8_MOUSE (+2)	68 kDa	0.0005	female low, male high	3		0.00055	female low, male high	3		< 0,00010	female low, male high	4.3
Alpha-2-macroglobulin OS=Mus musculus GN=A2m PE=1 SV=3	A2M_MOUSE	166 kDa	0.22	[]	0.4		0.22	[]	0.4		0.2	[]	0.4
Non-histone chromosomal protein HMG-17 OS=Mus musculus GN=Hmgn2 PE=1 SV=1	A3KGL9_MOUSE (+2)	10 kDa	0.82	[]	0.9		0.82	[]	0.9		0.75	[]	1.2
Minor histocompatibility antigen H13 (Fragment) OS=Mus musculus GN=H13 PE=4 SV=1	A3KGR9_MOUSE	38 kDa	0.76	[]	1.1		0.77	[]	1.1		0.32	[]	1.7
Chymase OS=Mus musculus GN=Cma1 PE=2 SV=1	A4QPC5_MOUSE	29 kDa	0.34	[]	0.7		0.34	[]	0.7		0.78	[]	0.9
Aldolase A splice variant 2 OS=Mus musculus GN=Aldoa PE=2 SV=1	A6ZI44_MOUSE (+1)	45 kDa	0.4	[]	0.8		0.4	[]	0.8		0.45	[]	1.1
Alpha-aminoadipic semialdehyde synthase, mitochondrial OS=Mus musculus GN=Aass PE=1 SV=1	AASS_MOUSE	103 kDa	0.075	[]	0.2		0.074	[]	0.2		0.12	[]	0.2
Aspartate aminotransferase, cytoplasmic OS=Mus musculus GN=Got1 PE=1 SV=3	AATC_MOUSE	46 kDa	0.0016	female high, male low	0		0.0019	female high, male low	0		0.00011	female high, male low	0
Aspartate aminotransferase, mitochondrial OS=Mus musculus GN=Got2 PE=1 SV=1	AATM_MOUSE	47 kDa	0.00035	female high, male low	0.2		0.00022	female high, male low	0.2		0.0017	female high, male low	0.3
ATP-binding cassette sub-family E member 1 OS=Mus musculus GN=Abce1 PE=2 SV=1	ABCE1_MOUSE	67 kDa	0.02	female high, male low	0		0.024	female high, male low	0		0.005	female high, male low	0
ATP-binding cassette sub-family F member 1 OS=Mus musculus GN=Abcf1 PE=1 SV=1	ABCF1_MOUSE	95 kDa	0.015	female high, male low	0		0.015	female high, male low	0		0.043	female high, male low	0
Costars family protein ABRACL OS=Mus musculus GN=Abracl PE=3 SV=1	ABRAL_MOUSE (+1)	9 kDa	0.59	[]	1.5		0.6	[]	1.5		0.53	[]	1.7
Acetyl-CoA carboxylase 2 OS=Mus musculus GN=Acacb PE=1 SV=1	ACACB_MOUSE	276 kDa	0.22	[]	0		0.21	[]	0		0.19	[]	0
Isobutyryl-CoA dehydrogenase, mitochondrial OS=Mus musculus GN=Acad8 PE=1 SV=2	ACAD8_MOUSE	45 kDa	0.54	[]	0.6		0.55	[]	0.6		0.9	[]	0.9
Long-chain specific acyl-CoA dehydrogenase, mitochondrial OS=Mus musculus GN=Acadl PE=1 SV=2	ACADL_MOUSE	48 kDa	< 0,00010	female high, male low	0.3		< 0,00010	female high, male low	0.3		< 0,00010	female high, male low	0.2
Medium-chain specific acyl-CoA dehydrogenase, mitochondrial OS=Mus musculus GN=Acadm PE=1 SV=1	ACADM_MOUSE	46 kDa	0.33	[]	0.6		0.33	[]	0.6		0.51	[]	0.7
Short-chain specific acyl-CoA dehydrogenase, mitochondrial OS=Mus musculus GN=Acads PE=1 SV=2	ACADS_MOUSE	45 kDa	0.82	[]	1.1		0.78	[]	1.1		0.98	[]	1
Very long-chain specific acyl-CoA dehydrogenase, mitochondrial OS=Mus musculus GN=Acadvl PE=1 SV=3	ACADV_MOUSE	71 kDa	0.04	female high, male low	0.4		0.038	female high, male low	0.4		0.1	[]	0.4
Acyl-CoA-binding protein OS=Mus musculus GN=Dbi PE=1 SV=2	ACBP_MOUSE (+1)	10 kDa	0.72	[]	0.8		0.71	[]	0.8		0.94	[]	1
Short/branched chain specific acyl-CoA dehydrogenase, mitochondrial OS=Mus musculus GN=Acadsb PE=1 SV=1	ACDSB_MOUSE	48 kDa	0.89	[]	1.1		0.89	[]	1.1		0.19	[]	2.8
Cytoplasmic aconitate hydratase OS=Mus musculus GN=Aco1 PE=1 SV=3	ACOC_MOUSE	98 kDa	0.94	[]	0.9		0.96	[]	1		0.93	[]	1.1
Aconitate hydratase, mitochondrial OS=Mus musculus GN=Aco2 PE=1 SV=1	ACON_MOUSE	85 kDa	0.21	[]	0.8		0.22	[]	0.8		0.93	[]	1
Acyl-coenzyme A thioesterase 2, mitochondrial OS=Mus musculus GN=Acot2 PE=1 SV=2	ACOT2_MOUSE	50 kDa	0.16	[]	0		0.16	[]	0		0.2	[]	0
Acetyl-coenzyme A synthetase 2-like, mitochondrial OS=Mus musculus GN=Acss1 PE=1 SV=1	ACS2L_MOUSE	75 kDa	0.22	[]	0.6		0.23	[]	0.6		0.55	[]	0.8
Acyl-CoA synthetase family member 2, mitochondrial OS=Mus musculus GN=Acsf2 PE=1 SV=1	ACSF2_MOUSE	68 kDa	0.45	[]	0.8		0.47	[]	0.8		0.52	[]	1.3
Long-chain-fatty-acid--CoA ligase 1 OS=Mus musculus GN=Acsl1 PE=1 SV=2	ACSL1_MOUSE (+1)	78 kDa	< 0,00010	female high, male low	0		< 0,00010	female high, male low	0		0.00019	female high, male low	0
Actin, cytoplasmic 1 OS=Mus musculus GN=Actb PE=1 SV=1	ACTB_MOUSE (+1)	42 kDa	0.83	[]	1		0.49	[]	1.2		0.66	[]	1.1
Actin, alpha cardiac muscle 1 OS=Mus musculus GN=Actc1 PE=1 SV=1	ACTC_MOUSE	42 kDa	0.015	female low, male high	1.7		0.014	female low, male high	1.7		0.079	[]	1.5
Alpha-actinin-4 OS=Mus musculus GN=Actn4 PE=1 SV=1	ACTN4_MOUSE	105 kDa	0.00076	female high, male low	0.3		0.0011	female high, male low	0.3		0.00054	female high, male low	0.3
Actin, alpha skeletal muscle OS=Mus musculus GN=Acta1 PE=1 SV=1	ACTS_MOUSE	42 kDa	0.52	[]	2.1		0.73	[]	0.6		0.81	[]	1.3
Alpha-centractin OS=Mus musculus GN=Actr1a PE=2 SV=1	ACTZ_MOUSE	43 kDa	0.061	[]	0.2		0.061	[]	0.2		0.083	[]	0.2
Aminoacylase-1 OS=Mus musculus GN=Acy1 PE=1 SV=1	ACY1_MOUSE	46 kDa	0.016	female high, male low	0		0.015	female high, male low	0		0.043	female high, male low	0
Alcohol dehydrogenase class-3 OS=Mus musculus GN=Adh5 PE=1 SV=3	ADHX_MOUSE	40 kDa	0.012	female high, male low	0.2		0.012	female high, male low	0.2		0.038	female high, male low	0.2
ADP/ATP translocase 1 OS=Mus musculus GN=Slc25a4 PE=1 SV=4	ADT1_MOUSE	33 kDa	0.084	[]	0		0.2	[]	0		0.057	[]	0
ADP/ATP translocase 2 OS=Mus musculus GN=Slc25a5 PE=1 SV=3	ADT2_MOUSE	33 kDa	0.034	female high, male low	0.3		0.032	female high, male low	0.3		0.007	female high, male low	0.3
Phosphoacetylglucosamine mutase OS=Mus musculus GN=Pgm3 PE=1 SV=1	AGM1_MOUSE	59 kDa	0.21	[]	0.2		0.21	[]	0.2		0.26	[]	0.2
Aminoacyl tRNA synthase complex-interacting multifunctional protein 1 OS=Mus musculus GN=Aimp1 PE=1 SV=2	AIMP1_MOUSE (+1)	34 kDa	0.43	[]	0.5		0.43	[]	0.5		0.55	[]	0.5
Aminoacyl tRNA synthase complex-interacting multifunctional protein 2 OS=Mus musculus GN=Aimp2 PE=1 SV=2	AIMP2_MOUSE	35 kDa	0.26	[]	0.5		0.25	[]	0.4		0.46	[]	0.6
Alcohol dehydrogenase [NADP(+)] OS=Mus musculus GN=Akr1a1 PE=1 SV=3	AK1A1_MOUSE	37 kDa	0.13	[]	0.3		0.13	[]	0.3		0.15	[]	0.3
Retinal dehydrogenase 1 OS=Mus musculus GN=Aldh1a1 PE=1 SV=5	AL1A1_MOUSE	54 kDa	0.087	[]	3.3		0.084	[]	3.4		0.087	[]	3.4
Cytosolic 10-formyltetrahydrofolate dehydrogenase OS=Mus musculus GN=Aldh1l1 PE=1 SV=1	AL1L1_MOUSE	99 kDa	0.02	female high, male low	0		0.018	female high, male low	0		0.035	female high, male low	0
Mitochondrial 10-formyltetrahydrofolate dehydrogenase OS=Mus musculus GN=Aldh1l2 PE=1 SV=2	AL1L2_MOUSE	102 kDa	< 0,00010	female high, male low	0		< 0,00010	female high, male low	0		< 0,00010	female high, male low	0
Fatty aldehyde dehydrogenase OS=Mus musculus GN=Aldh3a2 PE=2 SV=2	AL3A2_MOUSE (+2)	54 kDa	0.0011	female high, male low	0.1		0.0014	female high, male low	0.1		< 0,00010	female high, male low	0.07
Delta-1-pyrroline-5-carboxylate dehydrogenase, mitochondrial OS=Mus musculus GN=Aldh4a1 PE=1 SV=3	AL4A1_MOUSE	62 kDa	< 0,00010	female high, male low	0		< 0,00010	female high, male low	0		0.0031	female high, male low	0
Serum albumin OS=Mus musculus GN=Alb PE=1 SV=3	ALBU_MOUSE	69 kDa	0.0037	female high, male low	0.5		0.0032	female high, male low	0.5		0.016	female high, male low	0.5
Aldehyde dehydrogenase, mitochondrial OS=Mus musculus GN=Aldh2 PE=1 SV=1	ALDH2_MOUSE	57 kDa	0.069	[]	0.6		0.065	[]	0.6		0.22	[]	0.7
Aldose reductase OS=Mus musculus GN=Akr1b1 PE=1 SV=3	ALDR_MOUSE	36 kDa	< 0,00010	female high, male low	0.1		< 0,00010	female high, male low	0.1		0.00028	female high, male low	0.2
Dolichyl-phosphate beta-glucosyltransferase OS=Mus musculus GN=Alg5 PE=2 SV=1	ALG5_MOUSE	37 kDa	0.014	female high, male low	0.2		0.014	female high, male low	0.1		0.031	female high, male low	0.1
Aminopeptidase B OS=Mus musculus GN=Rnpep PE=2 SV=2	AMPB_MOUSE	72 kDa	0.37	[]	0.6		0.37	[]	0.6		0.7	[]	0.8
Aminopeptidase N OS=Mus musculus GN=Anpep PE=1 SV=4	AMPN_MOUSE	110 kDa	0.92	[]	1		0.92	[]	1		0.28	[]	1.3
Acidic leucine-rich nuclear phosphoprotein 32 family member A OS=Mus musculus GN=Anp32a PE=1 SV=1	AN32A_MOUSE	29 kDa	0.19	[]	0.3		0.19	[]	0.3		0.57	[]	0.6
Antithrombin-III OS=Mus musculus GN=Serpinc1 PE=1 SV=1	ANT3_MOUSE	52 kDa	0.63	[]	0.7		0.63	[]	0.7		0.85	[]	0.8
Annexin A11 OS=Mus musculus GN=Anxa11 PE=1 SV=2	ANX11_MOUSE	54 kDa	0.3	[]	0.6		0.31	[]	0.6		0.93	[]	1
Annexin A1 OS=Mus musculus GN=Anxa1 PE=1 SV=2	ANXA1_MOUSE	39 kDa	0.18	[]	0.6		0.2	[]	0.6		0.82	[]	0.9
Annexin A2 OS=Mus musculus GN=Anxa2 PE=1 SV=2	ANXA2_MOUSE	39 kDa	0.16	[]	0.6		0.17	[]	0.6		0.65	[]	0.8
Annexin A4 OS=Mus musculus GN=Anxa4 PE=2 SV=4	ANXA4_MOUSE	36 kDa	0.13	[]	0.5		0.13	[]	0.5		0.19	[]	0.6
Annexin A5 OS=Mus musculus GN=Anxa5 PE=1 SV=1	ANXA5_MOUSE	36 kDa	0.61	[]	0.9		0.64	[]	0.9		0.36	[]	1.2
Annexin A6 OS=Mus musculus GN=Anxa6 PE=1 SV=3	ANXA6_MOUSE	76 kDa	0.034	female high, male low	0.2		0.48	[]	0.6		0.037	female high, male low	0.2
AP-1 complex subunit beta-1 OS=Mus musculus GN=Ap1b1 PE=1 SV=2	AP1B1_MOUSE	104 kDa	0.97	[]	1		0.97	[]	1		0.51	[]	1.5
AP-1 complex subunit gamma-1 OS=Mus musculus GN=Ap1g1 PE=1 SV=3	AP1G1_MOUSE	91 kDa	0.5	[]	0.5		0.5	[]	0.5		0.76	[]	0.7
AP-3 complex subunit delta-1 OS=Mus musculus GN=Ap3d1 PE=1 SV=1	AP3D1_MOUSE	135 kDa	0.52	[]	0.6		0.51	[]	0.6		0.93	[]	1.1
DNA-(apurinic or apyrimidinic site) lyase OS=Mus musculus GN=Apex1 PE=1 SV=2	APEX1_MOUSE	35 kDa	0.2	[]	0.2		0.2	[]	0.2		0.28	[]	0.3
Adipocyte plasma membrane-associated protein OS=Mus musculus GN=Apmap PE=1 SV=1	APMAP_MOUSE	46 kDa	0.64	[]	0.7		0.62	[]	0.7		0.91	[]	1.1
Apolipoprotein A-I OS=Mus musculus GN=Apoa1 PE=1 SV=2	APOA1_MOUSE	31 kDa	0.24	[]	0.3		0.25	[]	0.3		0.46	[]	0.5
Actin-related protein 2/3 complex subunit 1B OS=Mus musculus GN=Arpc1b PE=2 SV=4	ARC1B_MOUSE	41 kDa	0.086	[]	0.3		0.086	[]	0.3		0.12	[]	0.4
ADP-ribosylation factor 3 OS=Mus musculus GN=Arf3 PE=2 SV=2	ARF3_MOUSE	21 kDa	0.29	[]	0.7		0.3	[]	0.7		0.11	[]	0.6
ADP-ribosylation factor 4 OS=Mus musculus GN=Arf4 PE=1 SV=2	ARF4_MOUSE	20 kDa	0.85	[]	0.9		0.75	[]	1.2		0.57	[]	1.4
ADP-ribosylation factor 5 OS=Mus musculus GN=Arf5 PE=1 SV=2	ARF5_MOUSE	21 kDa	0.012	female high, male low	0		0.0078	female high, male low	0		0.003	female high, male low	0
ADP-ribosylation factor 6 OS=Mus musculus GN=Arf6 PE=1 SV=2	ARF6_MOUSE	20 kDa	0.3	[]	0.5		0.3	[]	0.5		0.67	[]	0.7
ADP-ribosylation factor GTPase-activating protein 3 OS=Mus musculus GN=Arfgap3 PE=1 SV=2	ARFG3_MOUSE	57 kDa	0.15	[]	0		0.15	[]	0		0.17	[]	0
Arginase-1 OS=Mus musculus GN=Arg1 PE=1 SV=1	ARGI1_MOUSE	35 kDa	0.15	[]	0		0.15	[]	0		0.16	[]	0
Argininosuccinate lyase OS=Mus musculus GN=Asl PE=1 SV=1	ARLY_MOUSE	52 kDa	0.13	[]	0.4		0.13	[]	0.4		0.37	[]	0.6
Actin-related protein 2 OS=Mus musculus GN=Actr2 PE=1 SV=1	ARP2_MOUSE	45 kDa	0.0027	female high, male low	0		0.0029	female high, male low	0		0.023	female high, male low	0
Actin-related protein 3 OS=Mus musculus GN=Actr3 PE=1 SV=3	ARP3_MOUSE	47 kDa	0.52	[]	0.6		0.54	[]	0.6		0.52	[]	0.6
Actin-related protein 2/3 complex subunit 2 OS=Mus musculus GN=Arpc2 PE=1 SV=3	ARPC2_MOUSE (+1)	34 kDa	0.079	[]	0		0.078	[]	0		0.059	[]	0
Actin-related protein 2/3 complex subunit 3 OS=Mus musculus GN=Arpc3 PE=1 SV=3	ARPC3_MOUSE (+3)	21 kDa	0.34	[]	0		0.34	[]	0		0.34	[]	0
Actin-related protein 2/3 complex subunit 4 OS=Mus musculus GN=Arpc4 PE=1 SV=3	ARPC4_MOUSE	20 kDa	0.34	[]	0		0.34	[]	0		0.34	[]	0
Acid ceramidase OS=Mus musculus GN=Asah1 PE=1 SV=1	ASAH1_MOUSE	45 kDa	0.17	[]	0		0.17	[]	0		0.19	[]	0
Apoptosis-associated speck-like protein containing a CARD OS=Mus musculus GN=Pycard PE=1 SV=1	ASC_MOUSE	21 kDa	0.0027	female high, male low	0.1		0.0036	female high, male low	0.1		0.00086	female high, male low	0.2
Asparagine synthetase [glutamine-hydrolyzing] OS=Mus musculus GN=Asns PE=2 SV=3	ASNS_MOUSE	64 kDa	0.0018	female high, male low	0.1		0.0027	female high, male low	0.1		0.00088	female high, male low	0.1
Manganese-transporting ATPase 13A1 OS=Mus musculus GN=Atp13a1 PE=2 SV=2	AT131_MOUSE	132 kDa	0.39	[]	0.4		0.39	[]	0.4		0.49	[]	0.5
Sodium/potassium-transporting ATPase subunit alpha-1 OS=Mus musculus GN=Atp1a1 PE=1 SV=1	AT1A1_MOUSE	113 kDa	0.0018	female high, male low	0.4		0.0017	female high, male low	0.4		0.0042	female high, male low	0.5
Sodium/potassium-transporting ATPase subunit beta-1 OS=Mus musculus GN=Atp1b1 PE=1 SV=1	AT1B1_MOUSE	35 kDa	0.0039	female high, male low	0.3		0.0044	female high, male low	0.3		0.016	female high, male low	0.4
Sarcoplasmic/endoplasmic reticulum calcium ATPase 1 OS=Mus musculus GN=Atp2a1 PE=1 SV=1	AT2A1_MOUSE	109 kDa	0.76	[]	0.6		0.53	[]	0.3		0.94	[]	0.9
Plasma membrane calcium-transporting ATPase 1 OS=Mus musculus GN=Atp2b1 PE=1 SV=1	AT2B1_MOUSE	135 kDa	0.066	[]	0		0.063	[]	0		0.088	[]	0
ATP synthase F(0) complex subunit B1, mitochondrial OS=Mus musculus GN=Atp5f1 PE=1 SV=1	AT5F1_MOUSE	29 kDa	0.39	[]	0.5		0.39	[]	0.5		0.57	[]	0.7
ATP synthase subunit d, mitochondrial OS=Mus musculus GN=Atp5h PE=1 SV=3	ATP5H_MOUSE (+1)	19 kDa	0.0093	female high, male low	0.4		0.012	female high, male low	0.4		0.011	female high, male low	0.4
ATP synthase-coupling factor 6, mitochondrial OS=Mus musculus GN=Atp5j PE=1 SV=1	ATP5J_MOUSE	12 kDa	0.93	[]	1		0.93	[]	1		0.68	[]	0.8
ATP synthase subunit alpha, mitochondrial OS=Mus musculus GN=Atp5a1 PE=1 SV=1	ATPA_MOUSE	60 kDa	0.049	female high, male low	0.6		0.045	female high, male low	0.6		0.44	[]	0.9
ATP synthase subunit beta, mitochondrial OS=Mus musculus GN=Atp5b PE=1 SV=2	ATPB_MOUSE	56 kDa	0.013	female high, male low	0.7		0.014	female high, male low	0.7		0.073	[]	0.7
ATP synthase subunit gamma, mitochondrial OS=Mus musculus GN=Atp5c1 PE=1 SV=1	ATPG_MOUSE	33 kDa	0.044	female high, male low	0.4		0.046	female high, male low	0.4		0.15	[]	0.5
ATP synthase subunit O, mitochondrial OS=Mus musculus GN=Atp5o PE=1 SV=1	ATPO_MOUSE	23 kDa	0.18	[]	0.4		0.17	[]	0.4		0.38	[]	0.6
Vesicle-associated membrane protein 2 OS=Mus musculus GN=Vamp2 PE=4 SV=1	B0QZN5_MOUSE	18 kDa	0.34	[]	1.5		0.34	[]	1.5		0.26	[]	1.8
Calcium-transporting ATPase OS=Mus musculus GN=Atp2a3 PE=3 SV=1	B1ATS5_MOUSE (+1)	112 kDa	0.15	[]	0.8		0.15	[]	0.8		0.059	[]	0.8
Apoptosis-inducing factor 1, mitochondrial OS=Mus musculus GN=Aifm1 PE=1 SV=1	B1AU25_MOUSE	66 kDa	0.11	[]	0.3		0.11	[]	0.3		0.22	[]	0.4
Cordon-bleu protein-like 1 OS=Mus musculus GN=Cobll1 PE=1 SV=1	B1AZ14_MOUSE (+5)	133 kDa	0.34	[]	0		0.34	[]	0		0.34	[]	0
Basement membrane-specific heparan sulfate proteoglycan core protein OS=Mus musculus GN=Hspg2 PE=4 SV=1	B1B0C7_MOUSE (+1)	469 kDa	0.0047	female high, male low	0.2		0.0053	female high, male low	0.2		0.02	female high, male low	0.3
Myosin light chain kinase, smooth muscle OS=Mus musculus GN=Mylk PE=1 SV=1	B1B1A8_MOUSE (+1)	214 kDa	0.0066	female low, male high	17		0.0063	female low, male high	18		0.012	female low, male high	19
Apoptosis facilitator Bcl-2-like protein 14 OS=Mus musculus GN=Bcl2l14 PE=1 SV=1	B2L14_MOUSE	37 kDa	0.023	female low, male high	INF		0.023	female low, male high	INF		0.035	female low, male high	INF
Protein Zfc3h1 OS=Mus musculus GN=Zfc3h1 PE=2 SV=1	B2RT41_MOUSE	225 kDa	0.34	[]	0		0.34	[]	0		0.34	[]	0
Adenomatosis polyposis coli OS=Mus musculus GN=Apc PE=2 SV=1	B2RUG9_MOUSE (+1)	311 kDa	0.34	[]	0		0.34	[]	0		0.34	[]	0
Filamin, alpha OS=Mus musculus GN=Flna PE=1 SV=1	B7FAU9_MOUSE	280 kDa	0.067	[]	2		0.093	[]	2		0.036	female low, male high	2.5
BPI fold-containing family A member 2 (Fragment) OS=Mus musculus GN=Bpifa2 PE=4 SV=1	B7ZCG3_MOUSE (+1)	22 kDa	0.089	[]	0		0.09	[]	0		0.098	[]	0
Sorbin and SH3 domain-containing protein 2 OS=Mus musculus GN=Sorbs2 PE=1 SV=1	B7ZWM6_MOUSE (+4)	134 kDa	0.16	[]	0.3		0.16	[]	0.3		0.16	[]	0.3
B-cell receptor-associated protein 31 OS=Mus musculus GN=Bcap31 PE=1 SV=4	BAP31_MOUSE	28 kDa	0.71	[]	1.2		0.71	[]	1.2		0.63	[]	1.4
Brain acid soluble protein 1 OS=Mus musculus GN=Basp1 PE=1 SV=3	BASP1_MOUSE	22 kDa	0.024	female high, male low	0		0.027	female high, male low	0		0.016	female high, male low	0
Branched-chain-amino-acid aminotransferase, mitochondrial OS=Mus musculus GN=Bcat2 PE=2 SV=2	BCAT2_MOUSE	44 kDa	0.0017	female high, male low	0.2		0.0018	female high, male low	0.2		0.035	female high, male low	0.4
Biliverdin reductase A OS=Mus musculus GN=Blvra PE=2 SV=1	BIEA_MOUSE	34 kDa	0.015	female high, male low	0		0.015	female high, male low	0		0.047	female high, male low	0
Flavin reductase (NADPH) OS=Mus musculus GN=Blvrb PE=2 SV=3	BLVRB_MOUSE	22 kDa	0.81	[]	0.9		0.82	[]	0.9		0.79	[]	1.1
3'(2'),5'-bisphosphate nucleotidase 1 OS=Mus musculus GN=Bpnt1 PE=1 SV=2	BPNT1_MOUSE	33 kDa	0.03	female high, male low	0.3		0.033	female high, male low	0.3		0.073	[]	0.4
C-1-tetrahydrofolate synthase, cytoplasmic OS=Mus musculus GN=Mthfd1 PE=1 SV=4	C1TC_MOUSE	101 kDa	0.002	female high, male low	0.2		0.0021	female high, male low	0.2		0.013	female high, male low	0.2
Succinate dehydrogenase cytochrome b560 subunit, mitochondrial OS=Mus musculus GN=Sdhc PE=2 SV=1	C560_MOUSE	18 kDa	0.34	[]	0		0.34	[]	0		0.34	[]	0
Cadherin-1 OS=Mus musculus GN=Cdh1 PE=1 SV=1	CADH1_MOUSE	98 kDa	0.1	[]	0.3		0.11	[]	0.3		0.22	[]	0.5
Carbonic anhydrase 2 OS=Mus musculus GN=Ca2 PE=1 SV=4	CAH2_MOUSE	29 kDa	0.64	[]	1.2		0.61	[]	1.2		0.34	[]	1.5
Carbonic anhydrase 3 OS=Mus musculus GN=Ca3 PE=1 SV=3	CAH3_MOUSE	29 kDa	0.057	[]	0.4		0.061	[]	0.4		0.13	[]	0.5
Carbonic anhydrase 6 OS=Mus musculus GN=Ca6 PE=1 SV=3	CAH6_MOUSE	36 kDa	0.027	female high, male low	0.3		0.028	female high, male low	0.3		0.13	[]	0.6
Calmodulin OS=Mus musculus GN=Calm1 PE=1 SV=2	CALM_MOUSE (+1)	17 kDa	0.033	female high, male low	0.5		0.031	female high, male low	0.5		0.065	[]	0.6
Calreticulin OS=Mus musculus GN=Calr PE=1 SV=1	CALR_MOUSE	48 kDa	0.94	[]	1		0.98	[]	1		0.12	[]	1.3
Calnexin OS=Mus musculus GN=Canx PE=1 SV=1	CALX_MOUSE	67 kDa	0.013	female high, male low	0.4		0.016	female high, male low	0.4		0.22	[]	0.6
Calpain-2 catalytic subunit OS=Mus musculus GN=Capn2 PE=2 SV=4	CAN2_MOUSE	80 kDa	0.34	[]	0		0.34	[]	0		0.34	[]	0
Cullin-associated NEDD8-dissociated protein 1 OS=Mus musculus GN=Cand1 PE=2 SV=2	CAND1_MOUSE	136 kDa	0.72	[]	1.1		0.73	[]	1.1		0.35	[]	1.4
Adenylyl cyclase-associated protein 1 OS=Mus musculus GN=Cap1 PE=1 SV=4	CAP1_MOUSE	52 kDa	0.69	[]	1.2		0.7	[]	1.2		0.48	[]	1.3
Caprin-1 OS=Mus musculus GN=Caprin1 PE=1 SV=2	CAPR1_MOUSE	78 kDa	0.16	[]	0		0.16	[]	0		0.22	[]	0
Catalase OS=Mus musculus GN=Cat PE=1 SV=4	CATA_MOUSE	60 kDa	0.031	female high, male low	0.4		0.034	female high, male low	0.4		0.031	female high, male low	0.4
Cathepsin B OS=Mus musculus GN=Ctsb PE=1 SV=2	CATB_MOUSE	37 kDa	0.38	[]	1.6		0.4	[]	1.6		0.17	[]	2.8
Cathepsin D OS=Mus musculus GN=Ctsd PE=1 SV=1	CATD_MOUSE	45 kDa	0.28	[]	1.4		0.25	[]	1.4		0.12	[]	1.6
Cathepsin Z OS=Mus musculus GN=Ctsz PE=2 SV=1	CATZ_MOUSE	34 kDa	0.34	[]	0		0.34	[]	0		0.34	[]	0
F-actin-capping protein subunit alpha-2 OS=Mus musculus GN=Capza2 PE=1 SV=3	CAZA2_MOUSE	33 kDa	0.3	[]	0.4		0.3	[]	0.4		0.77	[]	0.8
Mast cell carboxypeptidase A OS=Mus musculus GN=Cpa3 PE=2 SV=1	CBPA3_MOUSE	49 kDa	0.014	female high, male low	0.2		0.014	female high, male low	0.2		0.11	[]	0.3
Carboxypeptidase D OS=Mus musculus GN=Cpd PE=1 SV=2	CBPD_MOUSE	152 kDa	< 0,00010	female high, male low	0		< 0,00010	female high, male low	0		0.00068	female high, male low	0
Carbonyl reductase [NADPH] 1 OS=Mus musculus GN=Cbr1 PE=1 SV=3	CBR1_MOUSE	31 kDa	0.47	[]	0.7		0.47	[]	0.7		0.62	[]	0.8
Carbonyl reductase [NADPH] 2 OS=Mus musculus GN=Cbr2 PE=1 SV=1	CBR2_MOUSE	26 kDa	0.42	[]	1.8		0.41	[]	1.8		0.66	[]	1.3
CD166 antigen OS=Mus musculus GN=Alcam PE=1 SV=3	CD166_MOUSE (+2)	65 kDa	0.072	[]	0		0.074	[]	0		0.061	[]	0
Platelet glycoprotein 4 OS=Mus musculus GN=Cd36 PE=1 SV=2	CD36_MOUSE	53 kDa	0.035	female high, male low	0		0.033	female high, male low	0		0.056	[]	0
CD81 antigen OS=Mus musculus GN=Cd81 PE=1 SV=2	CD81_MOUSE	26 kDa	0.0001	female high, male low	0		0.00011	female high, male low	0		< 0,00010	female high, male low	0
CD82 antigen OS=Mus musculus GN=Cd82 PE=1 SV=1	CD82_MOUSE	30 kDa	0.00015	female high, male low	0		0.00026	female high, male low	0		< 0,00010	female high, male low	0
Hsp90 co-chaperone Cdc37 OS=Mus musculus GN=Cdc37 PE=2 SV=1	CDC37_MOUSE	45 kDa	0.41	[]	0.6		0.41	[]	0.6		0.86	[]	0.9
Carboxylesterase 1D OS=Mus musculus GN=Ces1d PE=1 SV=1	CES1D_MOUSE	62 kDa	0.0017	female high, male low	0.1		0.0024	female high, male low	0.1		0.0014	female high, male low	0.2
Choline dehydrogenase, mitochondrial OS=Mus musculus GN=Chdh PE=1 SV=1	CHDH_MOUSE	66 kDa	0.067	[]	0		0.071	[]	0		0.051	[]	0
CDGSH iron-sulfur domain-containing protein 1 OS=Mus musculus GN=Cisd1 PE=1 SV=1	CISD1_MOUSE	12 kDa	0.65	[]	0.8		0.66	[]	0.8		0.77	[]	1.1
Citrate synthase, mitochondrial OS=Mus musculus GN=Cs PE=1 SV=1	CISY_MOUSE	52 kDa	0.83	[]	1.1		0.82	[]	1.1		0.48	[]	1.4
Ester hydrolase C11orf54 homolog OS=Mus musculus PE=2 SV=1	CK054_MOUSE	35 kDa	0.1	[]	0.3		0.11	[]	0.3		0.16	[]	0.4
CDK5 regulatory subunit-associated protein 3 OS=Mus musculus GN=Cdk5rap3 PE=1 SV=1	CK5P3_MOUSE	57 kDa	0.072	[]	0		0.07	[]	0		0.075	[]	0
Cytoskeleton-associated protein 4 OS=Mus musculus GN=Ckap4 PE=1 SV=2	CKAP4_MOUSE	64 kDa	0.29	[]	0.4		0.28	[]	0.4		0.38	[]	0.4
Chloride intracellular channel protein 1 OS=Mus musculus GN=Clic1 PE=1 SV=3	CLIC1_MOUSE	27 kDa	0.4	[]	0.7		0.4	[]	0.7		0.76	[]	0.8
Chloride intracellular channel protein 4 OS=Mus musculus GN=Clic4 PE=1 SV=3	CLIC4_MOUSE	29 kDa	0.001	female high, male low	0		0.0016	female high, male low	0		0.0019	female high, male low	0
Citrate lyase subunit beta-like protein, mitochondrial OS=Mus musculus GN=Clybl PE=1 SV=2	CLYBL_MOUSE	38 kDa	0.088	[]	0.3		0.086	[]	0.3		0.14	[]	0.3
Calcium-binding mitochondrial carrier protein Aralar1 OS=Mus musculus GN=Slc25a12 PE=1 SV=1	CMC1_MOUSE	75 kDa	0.18	[]	1.4		0.18	[]	1.4		0.019	female low, male high	1.7
Cytosolic non-specific dipeptidase OS=Mus musculus GN=Cndp2 PE=1 SV=1	CNDP2_MOUSE	53 kDa	0.037	female high, male low	0.2		0.037	female high, male low	0.2		0.063	[]	0.2
Protein canopy homolog 2 OS=Mus musculus GN=Cnpy2 PE=1 SV=1	CNPY2_MOUSE	21 kDa	0.21	[]	0.3		0.21	[]	0.3		0.29	[]	0.4
Collagen alpha-2(I) chain OS=Mus musculus GN=Col1a2 PE=2 SV=2	CO1A2_MOUSE	130 kDa	0.9	[]	1.1		0.9	[]	1.1		0.93	[]	0.9
Collagen alpha-1(III) chain OS=Mus musculus GN=Col3a1 PE=1 SV=4	CO3A1_MOUSE	139 kDa	0.34	[]	0		0.34	[]	0		0.34	[]	0
Collagen alpha-1(IV) chain OS=Mus musculus GN=Col4a1 PE=2 SV=4	CO4A1_MOUSE	161 kDa	0.55	[]	2.1		0.55	[]	2.1		0.5	[]	2.4
Collagen alpha-2(IV) chain OS=Mus musculus GN=Col4a2 PE=2 SV=4	CO4A2_MOUSE	167 kDa	0.15	[]	0		0.15	[]	0		0.16	[]	0
Collagen alpha-1(VI) chain OS=Mus musculus GN=Col6a1 PE=2 SV=1	CO6A1_MOUSE	108 kDa	0.41	[]	1.3		0.41	[]	1.3		0.1	[]	1.7
Collagen alpha-2(VI) chain OS=Mus musculus GN=Col6a2 PE=2 SV=3	CO6A2_MOUSE	110 kDa	0.44	[]	0.7		0.44	[]	0.7		0.71	[]	0.8
Cofilin-1 OS=Mus musculus GN=Cfl1 PE=1 SV=3	COF1_MOUSE	19 kDa	0.52	[]	1.2		0.5	[]	1.3		0.24	[]	2
Coatomer subunit alpha OS=Mus musculus GN=Copa PE=1 SV=2	COPA_MOUSE	138 kDa	0.024	female high, male low	0.4		0.027	female high, male low	0.4		0.032	female high, male low	0.4
Coatomer subunit beta' OS=Mus musculus GN=Copb2 PE=2 SV=2	COPB2_MOUSE	102 kDa	0.002	female high, male low	0.3		0.0026	female high, male low	0.3		0.0019	female high, male low	0.4
Coatomer subunit beta OS=Mus musculus GN=Copb1 PE=1 SV=1	COPB_MOUSE	107 kDa	0.00087	female high, male low	0.4		0.00069	female high, male low	0.4		0.025	female high, male low	0.5
Coatomer subunit delta OS=Mus musculus GN=Arcn1 PE=1 SV=2	COPD_MOUSE	57 kDa	0.017	female high, male low	0.3		0.017	female high, male low	0.3		0.03	female high, male low	0.3
Coatomer subunit epsilon OS=Mus musculus GN=Cope PE=2 SV=3	COPE_MOUSE (+1)	35 kDa	0.16	[]	0.4		0.16	[]	0.4		0.28	[]	0.5
Coatomer subunit gamma-1 OS=Mus musculus GN=Copg1 PE=2 SV=1	COPG1_MOUSE	98 kDa	0.44	[]	0.7		0.44	[]	0.7		0.61	[]	0.8
Coatomer subunit zeta-1 OS=Mus musculus GN=Copz1 PE=2 SV=1	COPZ1_MOUSE	20 kDa	0.12	[]	0.5		0.13	[]	0.5		0.31	[]	0.7
Ubiquinone biosynthesis protein COQ9, mitochondrial OS=Mus musculus GN=Coq9 PE=1 SV=1	COQ9_MOUSE	35 kDa	0.34	[]	0		0.34	[]	0		0.34	[]	0
Cytochrome c oxidase subunit 2 OS=Mus musculus GN=Mtco2 PE=1 SV=1	COX2_MOUSE	26 kDa	0.83	[]	1.1		0.8	[]	1.1		0.49	[]	1.5
Cytochrome c oxidase subunit 4 isoform 1, mitochondrial OS=Mus musculus GN=Cox4i1 PE=1 SV=2	COX41_MOUSE	20 kDa	0.16	[]	0.6		0.17	[]	0.6		0.17	[]	0.7
Cytochrome c oxidase subunit 5A, mitochondrial OS=Mus musculus GN=Cox5a PE=1 SV=2	COX5A_MOUSE	16 kDa	0.65	[]	0.8		0.67	[]	0.8		0.69	[]	1.2
Cytochrome c oxidase subunit 5B, mitochondrial OS=Mus musculus GN=Cox5b PE=1 SV=1	COX5B_MOUSE (+1)	14 kDa	0.0032	female high, male low	0		0.0036	female high, male low	0		0.088	[]	0
Cytochrome P450 2F2 OS=Mus musculus GN=Cyp2f2 PE=2 SV=1	CP2F2_MOUSE	56 kDa	0.35	[]	0.6		0.36	[]	0.6		0.5	[]	0.7
Carnitine O-palmitoyltransferase 1, liver isoform OS=Mus musculus GN=Cpt1a PE=1 SV=4	CPT1A_MOUSE	88 kDa	0.036	female high, male low	0		0.037	female high, male low	0		0.054	[]	0
Carnitine O-palmitoyltransferase 2, mitochondrial OS=Mus musculus GN=Cpt2 PE=1 SV=2	CPT2_MOUSE	74 kDa	0.37	[]	0.4		0.36	[]	0.4		0.18	[]	0.2
Cysteine-rich protein 2 OS=Mus musculus GN=Crip2 PE=1 SV=1	CRIP2_MOUSE	23 kDa	< 0,00010	female high, male low	0		< 0,00010	female high, male low	0		< 0,00010	female high, male low	0
Cysteine-rich secretory protein 1 OS=Mus musculus GN=Crisp1 PE=2 SV=1	CRIS1_MOUSE	28 kDa	0.012	female low, male high	INF		0.013	female low, male high	INF		0.013	female low, male high	INF
Cysteine-rich secretory protein 3 OS=Mus musculus GN=Crisp3 PE=1 SV=1	CRIS3_MOUSE	27 kDa	0.043	female low, male high	2		0.041	female low, male high	2		0.0042	female low, male high	3.1
Cysteine sulfinic acid decarboxylase OS=Mus musculus GN=Csad PE=2 SV=1	CSAD_MOUSE	55 kDa	0.41	[]	0.3		0.41	[]	0.3		0.35	[]	0.2
Cysteine and glycine-rich protein 1 OS=Mus musculus GN=Csrp1 PE=1 SV=3	CSRP1_MOUSE	21 kDa	0.043	female low, male high	1.5		0.043	female low, male high	1.5		0.022	female low, male high	1.6
Catenin alpha-1 OS=Mus musculus GN=Ctnna1 PE=1 SV=1	CTNA1_MOUSE	100 kDa	0.013	female high, male low	0.4		0.015	female high, male low	0.4		0.05	[]	0.5
Catenin beta-1 OS=Mus musculus GN=Ctnnb1 PE=1 SV=1	CTNB1_MOUSE	85 kDa	0.11	[]	0.4		0.11	[]	0.4		0.31	[]	0.5
Cullin-3 OS=Mus musculus GN=Cul3 PE=1 SV=1	CUL3_MOUSE	89 kDa	0.2	[]	0		0.2	[]	0		0.18	[]	0
Cytochrome c oxidase subunit 6B1 OS=Mus musculus GN=Cox6b1 PE=1 SV=2	CX6B1_MOUSE	10 kDa	0.61	[]	0.8		0.62	[]	0.8		0.56	[]	1.5
Cytochrome c oxidase subunit 7A2, mitochondrial OS=Mus musculus GN=Cox7a2 PE=1 SV=2	CX7A2_MOUSE	9 kDa	0.0037	female high, male low	0.2		0.003	female high, male low	0.2		0.0088	female high, male low	0.3
Cytochrome c, somatic OS=Mus musculus GN=Cycs PE=1 SV=2	CYC_MOUSE	12 kDa	0.00018	female high, male low	0.2		0.00028	female high, male low	0.2		< 0,00010	female high, male low	0.2
Cystatin-B OS=Mus musculus GN=Cstb PE=1 SV=1	CYTB_MOUSE	11 kDa	0.019	female high, male low	0		0.02	female high, male low	0		0.038	female high, male low	0
40S ribosomal protein S15 OS=Mus musculus GN=Rps15 PE=3 SV=1	D3YTQ9_MOUSE (+1)	14 kDa	0.25	[]	0.4		0.25	[]	0.4		0.33	[]	0.4
Sec11-like 1 (S. cerevisiae), isoform CRA_d OS=Mus musculus GN=Sec11a PE=4 SV=1	D3YTS1_MOUSE	28 kDa	0.049	female high, male low	0.2		0.051	[]	0.2		0.059	[]	0.2
Golgi integral membrane protein 4 OS=Mus musculus GN=Golim4 PE=1 SV=1	D3YVW2_MOUSE (+1)	80 kDa	0.055	[]	0		0.057	[]	0		0.052	[]	0
Glutamate receptor-interacting protein 1 OS=Mus musculus GN=Grip1 PE=4 SV=1	D3YWY4_MOUSE (+1)	116 kDa	0.34	[]	INF		0.34	[]	INF		0.34	[]	INF
Protein Hmcn1 OS=Mus musculus GN=Hmcn1 PE=4 SV=1	D3YXG0_MOUSE (+1)	612 kDa	0.21	[]	INF		0.21	[]	INF		0.23	[]	INF
RNA-binding protein 47 OS=Mus musculus GN=Rbm47 PE=4 SV=1	D3YXZ5_MOUSE (+2)	57 kDa	0.0031	female high, male low	0.1		0.0029	female high, male low	0.1		0.015	female high, male low	0.2
Protein Tmed7 OS=Mus musculus GN=Tmed7 PE=3 SV=1	D3YZZ5_MOUSE (+1)	25 kDa	0.014	female high, male low	0.2		0.014	female high, male low	0.2		0.033	female high, male low	0.3
Leucine-rich repeat-containing protein 18 OS=Mus musculus GN=Lrrc18 PE=4 SV=1	D3Z3F9_MOUSE (+2)	35 kDa	0.34	[]	INF		0.34	[]	INF		0.34	[]	INF
Prolactin regulatory element binding, isoform CRA_b OS=Mus musculus GN=Preb PE=1 SV=1	D3Z3S1_MOUSE (+1)	38 kDa	0.0041	female high, male low	0		0.0039	female high, male low	0		0.039	female high, male low	0
Inorganic pyrophosphatase 2, mitochondrial OS=Mus musculus GN=Ppa2 PE=1 SV=1	D3Z636_MOUSE (+1)	38 kDa	0.34	[]	0		0.34	[]	0		0.34	[]	0
Transmembrane protein 214 OS=Mus musculus GN=Tmem214 PE=4 SV=1	D3Z6S1_MOUSE (+1)	71 kDa	0.00026	female high, male low	0		0.0003	female high, male low	0		< 0,00010	female high, male low	0
Dolichyl-diphosphooligosaccharide--protein glycosyltransferase subunit DAD1 OS=Mus musculus GN=Dad1 PE=2 SV=3	DAD1_MOUSE	12 kDa	0.0023	female high, male low	0		0.0026	female high, male low	0		0.0036	female high, male low	0
Cytoplasmic dynein 1 light intermediate chain 2 OS=Mus musculus GN=Dync1li2 PE=1 SV=2	DC1L2_MOUSE	54 kDa	0.34	[]	0		0.34	[]	0		0.34	[]	0
m7GpppX diphosphatase OS=Mus musculus GN=Dcps PE=1 SV=1	DCPS_MOUSE	39 kDa	0.077	[]	0.4		0.076	[]	0.4		0.22	[]	0.5
Dynactin subunit 2 OS=Mus musculus GN=Dctn2 PE=1 SV=3	DCTN2_MOUSE	44 kDa	0.22	[]	2.3		0.22	[]	2.3		0.18	[]	2.5
N(G),N(G)-dimethylarginine dimethylaminohydrolase 1 OS=Mus musculus GN=Ddah1 PE=1 SV=3	DDAH1_MOUSE	31 kDa	0.52	[]	1.7		0.51	[]	1.7		0.62	[]	1.5
DDRGK domain-containing protein 1 OS=Mus musculus GN=Ddrgk1 PE=1 SV=2	DDRGK_MOUSE	36 kDa	0.00036	female high, male low	0		0.00035	female high, male low	0		< 0,00010	female high, male low	0
ATP-dependent RNA helicase DDX1 OS=Mus musculus GN=Ddx1 PE=1 SV=1	DDX1_MOUSE	83 kDa	0.28	[]	0.5		0.28	[]	0.5		0.39	[]	0.6
ATP-dependent RNA helicase DDX3X OS=Mus musculus GN=Ddx3x PE=1 SV=3	DDX3X_MOUSE	73 kDa	0.081	[]	0.5		0.086	[]	0.5		0.2	[]	0.6
2,4-dienoyl-CoA reductase, mitochondrial OS=Mus musculus GN=Decr1 PE=1 SV=1	DECR_MOUSE	36 kDa	0.13	[]	0		0.12	[]	0		0.2	[]	0
Density-regulated protein OS=Mus musculus GN=Denr PE=2 SV=1	DENR_MOUSE (+1)	22 kDa	0.011	female high, male low	0.1		0.011	female high, male low	0.1		0.024	female high, male low	0.1
Desmoplakin OS=Mus musculus GN=Dsp PE=1 SV=1	DESP_MOUSE	333 kDa	0.082	[]	0.5		0.092	[]	0.5		0.12	[]	0.6
Destrin OS=Mus musculus GN=Dstn PE=1 SV=3	DEST_MOUSE	19 kDa	0.97	[]	1		0.97	[]	1		0.7	[]	1.2
Peroxisomal multifunctional enzyme type 2 OS=Mus musculus GN=Hsd17b4 PE=1 SV=3	DHB4_MOUSE	79 kDa	0.77	[]	0.7		0.79	[]	0.8		0.6	[]	0.6
Glutamate dehydrogenase 1, mitochondrial OS=Mus musculus GN=Glud1 PE=1 SV=1	DHE3_MOUSE	61 kDa	0.0061	female high, male low	0.3		0.0054	female high, male low	0.3		0.093	[]	0.5
Dihydropteridine reductase OS=Mus musculus GN=Qdpr PE=1 SV=2	DHPR_MOUSE	26 kDa	0.26	[]	0.6		0.26	[]	0.6		0.53	[]	0.8
Dehydrogenase/reductase SDR family member 4 OS=Mus musculus GN=Dhrs4 PE=1 SV=3	DHRS4_MOUSE	30 kDa	0.23	[]	0.5		0.22	[]	0.5		0.45	[]	0.6
Putative pre-mRNA-splicing factor ATP-dependent RNA helicase DHX15 OS=Mus musculus GN=Dhx15 PE=1 SV=2	DHX15_MOUSE	91 kDa	0.78	[]	0.7		0.77	[]	0.6		0.59	[]	0.4
DnaJ homolog subfamily B member 11 OS=Mus musculus GN=Dnajb11 PE=1 SV=1	DJB11_MOUSE	41 kDa	0.4	[]	0.6		0.4	[]	0.6		0.89	[]	1.1
Dihydrolipoyl dehydrogenase, mitochondrial OS=Mus musculus GN=Dld PE=1 SV=2	DLDH_MOUSE	54 kDa	0.28	[]	0.8		0.29	[]	0.8		0.51	[]	0.8
DnaJ homolog subfamily A member 2 OS=Mus musculus GN=Dnaja2 PE=1 SV=1	DNJA2_MOUSE	46 kDa	0.34	[]	0		0.34	[]	0		0.34	[]	0
DnaJ homolog subfamily C member 3 OS=Mus musculus GN=Dnajc3 PE=1 SV=1	DNJC3_MOUSE	57 kDa	0.032	female low, male high	2.5		0.029	female low, male high	2.5		0.028	female low, male high	2.8
Aspartyl aminopeptidase OS=Mus musculus GN=Dnpep PE=2 SV=2	DNPEP_MOUSE (+2)	52 kDa	0.52	[]	0.6		0.51	[]	0.6		0.62	[]	0.7
D-dopachrome decarboxylase OS=Mus musculus GN=Ddt PE=1 SV=3	DOPD_MOUSE	13 kDa	0.17	[]	1.9		0.16	[]	1.9		0.14	[]	1.9
Dipeptidyl peptidase 3 OS=Mus musculus GN=Dpp3 PE=2 SV=2	DPP3_MOUSE	83 kDa	0.1	[]	0.5		0.11	[]	0.5		0.4	[]	0.7
Dipeptidyl peptidase 4 OS=Mus musculus GN=Dpp4 PE=1 SV=3	DPP4_MOUSE	87 kDa	0.05	[]	0		0.051	[]	0		0.065	[]	0
Dihydropyrimidine dehydrogenase [NADP(+)] OS=Mus musculus GN=Dpyd PE=1 SV=1	DPYD_MOUSE	111 kDa	0.0041	female high, male low	0		0.0048	female high, male low	0		0.004	female high, male low	0
Dihydropyrimidinase-related protein 2 OS=Mus musculus GN=Dpysl2 PE=1 SV=2	DPYL2_MOUSE	62 kDa	0.042	female high, male low	0.5		0.086	[]	0.4		0.18	[]	0.6
Dihydropyrimidinase-related protein 3 OS=Mus musculus GN=Dpysl3 PE=1 SV=1	DPYL3_MOUSE	62 kDa	0.26	[]	1.6		0.28	[]	1.6		0.22	[]	1.7
Developmentally-regulated GTP-binding protein 1 OS=Mus musculus GN=Drg1 PE=1 SV=1	DRG1_MOUSE	41 kDa	0.061	[]	0		0.063	[]	0		0.084	[]	0
Desmoglein-2 OS=Mus musculus GN=Dsg2 PE=1 SV=3	DSG2_MOUSE	122 kDa	0.72	[]	0.8		0.73	[]	0.9		0.85	[]	1.1
Spliceosome RNA helicase Ddx39b OS=Mus musculus GN=Ddx39b PE=1 SV=1	DX39B_MOUSE	49 kDa	0.28	[]	0.4		0.28	[]	0.4		0.54	[]	0.6
Dynein heavy chain 2, axonemal OS=Mus musculus GN=Dnah2 PE=2 SV=1	DYH2_MOUSE	512 kDa	0.34	[]	INF		0.34	[]	INF		0.34	[]	INF
Cytoplasmic dynein 1 heavy chain 1 OS=Mus musculus GN=Dync1h1 PE=1 SV=2	DYHC1_MOUSE	532 kDa	0.16	[]	1.3		0.17	[]	1.3		0.016	female low, male high	1.6
Dynein light chain 2, cytoplasmic OS=Mus musculus GN=Dynll2 PE=1 SV=1	DYL2_MOUSE	10 kDa	0.027	female high, male low	0.1		0.028	female high, male low	0.1		0.022	female high, male low	0.2
Proteasome subunit alpha type-6 OS=Mus musculus GN=Psma6 PE=1 SV=1	E0CXB1_MOUSE (+1)	25 kDa	0.098	[]	0.2		0.093	[]	0.2		0.12	[]	0.2
Glycerol-3-phosphate dehydrogenase [NAD(+)] OS=Mus musculus GN=Gpd1 PE=1 SV=1	E0CXN5_MOUSE (+1)	35 kDa	0.23	[]	0.6		0.22	[]	0.6		0.3	[]	0.6
Band 4.1-like protein 2 OS=Mus musculus GN=Epb41l2 PE=1 SV=2	E41L2_MOUSE	110 kDa	0.34	[]	0		0.34	[]	0		0.34	[]	0
Nucleolar pre-ribosomal-associated protein 1 OS=Mus musculus GN=Urb1 PE=4 SV=1	E9PU96_MOUSE	255 kDa	0.94	[]	1.1		0.91	[]	1.2		0.97	[]	1.1
Tumor protein D52 OS=Mus musculus GN=Tpd52 PE=4 SV=1	E9PUA7_MOUSE (+1)	21 kDa	0.94	[]	1		0.94	[]	1		0.66	[]	1.2
Protein Gcn1l1 OS=Mus musculus GN=Gcn1l1 PE=4 SV=1	E9PVA8_MOUSE	293 kDa	0.21	[]	0.4		0.22	[]	0.5		0.45	[]	0.6
Eukaryotic translation initiation factor 4 gamma 1 OS=Mus musculus GN=Eif4g1 PE=1 SV=1	E9PVC5_MOUSE	175 kDa	0.011	female high, male low	0.4		0.012	female high, male low	0.4		0.014	female high, male low	0.4
Protein Mki67 OS=Mus musculus GN=Mki67 PE=1 SV=1	E9PVX6_MOUSE	351 kDa	0.34	[]	0		0.34	[]	0		0.34	[]	0
Ryanodine receptor 3 OS=Mus musculus GN=Ryr3 PE=4 SV=1	E9PW34_MOUSE (+1)	555 kDa	0.95	[]	1.1		0.95	[]	1.1		0.97	[]	1
Nucleosome assembly protein 1-like 1 OS=Mus musculus GN=Nap1l1 PE=1 SV=1	E9PW66_MOUSE (+1)	49 kDa	0.37	[]	0.4		0.69	[]	0.7		0.59	[]	0.6
Epoxide hydrolase 1 OS=Mus musculus GN=Ephx1 PE=1 SV=1	E9PWK1_MOUSE (+1)	51 kDa	0.048	female high, male low	0		0.055	[]	0		0.024	female high, male low	0
2-amino-3-ketobutyrate coenzyme A ligase, mitochondrial OS=Mus musculus GN=Gcat PE=3 SV=1	E9PWY6_MOUSE (+1)	41 kDa	0.011	female high, male low	0		0.011	female high, male low	0		0.016	female high, male low	0
Protein H2-Q1 OS=Mus musculus GN=H2-Q1 PE=3 SV=1	E9PX63_MOUSE (+1)	39 kDa	0.95	[]	0.9		0.96	[]	0.9		0.97	[]	1
Calcium/calmodulin-dependent protein kinase type II subunit delta OS=Mus musculus GN=Camk2d PE=1 SV=1	E9PXV3_MOUSE (+1)	55 kDa	0.061	[]	INF		0.061	[]	INF		0.074	[]	INF
Thioredoxin domain-containing protein 5 OS=Mus musculus GN=Txndc5 PE=3 SV=1	E9PXX7_MOUSE (+1)	39 kDa	0.66	[]	1.1		0.62	[]	1.1		0.31	[]	1.3
Hydroxyacylglutathione hydrolase, mitochondrial (Fragment) OS=Mus musculus GN=Hagh PE=1 SV=1	E9PYA3_MOUSE (+2)	26 kDa	0.18	[]	4.1		0.18	[]	4		0.21	[]	3.7
Uncharacterized protein OS=Mus musculus GN=Gm10036 PE=3 SV=1	E9PYL9_MOUSE (+1)	20 kDa	0.34	[]	1.4		0.34	[]	1.4		0.023	female low, male high	2.5
Protein Prol1 OS=Mus musculus GN=Prol1 PE=4 SV=1	E9PYQ4_MOUSE	34 kDa	0.0044	female high, male low	0		0.0046	female high, male low	0		0.00013	female high, male low	0
Nucleoside diphosphate kinase OS=Mus musculus GN=Gm20390 PE=3 SV=1	E9PZF0_MOUSE	30 kDa	0.3	[]	0.8		0.3	[]	0.8		0.72	[]	0.9
Protein Gm20425 OS=Mus musculus GN=Gm20425 PE=4 SV=1	E9Q035_MOUSE	108 kDa	0.0035	female high, male low	0.5		0.0046	female high, male low	0.5		0.0029	female high, male low	0.5
Uncharacterized protein OS=Mus musculus GN=Gm8730 PE=3 SV=1	E9Q070_MOUSE	34 kDa	0.44	[]	0.8		0.45	[]	0.8		0.66	[]	1.1
Oxidation resistance protein 1 OS=Mus musculus GN=Oxr1 PE=4 SV=1	E9Q0A7_MOUSE (+2)	92 kDa	0.028	female high, male low	0.3		0.03	female high, male low	0.3		0.1	[]	0.3
Glyoxalase domain-containing protein 4 OS=Mus musculus GN=Glod4 PE=1 SV=1	E9Q197_MOUSE (+2)	31 kDa	0.92	[]	0.9		0.93	[]	1		0.89	[]	1.1
Aldehyde dehydrogenase OS=Mus musculus GN=Aldh3b2 PE=3 SV=1	E9Q3E1_MOUSE	53 kDa	0.00054	female high, male low	0.3		0.00061	female high, male low	0.3		0.00042	female high, male low	0.4
cTAGE family member 5 OS=Mus musculus GN=Ctage5 PE=1 SV=1	E9Q3S2_MOUSE (+2)	89 kDa	0.48	[]	0.6		0.48	[]	0.6		0.5	[]	0.6
Hormone-sensitive lipase OS=Mus musculus GN=Lipe PE=4 SV=1	E9Q4M2_MOUSE	117 kDa	0.1	[]	0		0.1	[]	0		0.13	[]	0
60S ribosomal protein L13a OS=Mus musculus GN=Rpl13a PE=3 SV=1	E9Q5A0_MOUSE	48 kDa	0.095	[]	0.4		0.097	[]	0.4		0.35	[]	0.7
Protein Ahnak OS=Mus musculus GN=Ahnak PE=1 SV=1	E9Q616_MOUSE	604 kDa	0.25	[]	0.4		0.25	[]	0.4		0.32	[]	0.4
Collagen alpha-6(VI) chain OS=Mus musculus GN=Col6a6 PE=4 SV=2	E9Q6A6_MOUSE (+1)	246 kDa	0.00015	female high, male low	0		0.00013	female high, male low	0		< 0,00010	female high, male low	0
Vesicle-trafficking protein SEC22b OS=Mus musculus GN=Sec22b PE=1 SV=1	E9Q6R3_MOUSE (+1)	19 kDa	0.011	female high, male low	0.4		0.012	female high, male low	0.4		0.042	female high, male low	0.5
Protein Utrn OS=Mus musculus GN=Utrn PE=1 SV=1	E9Q6R7_MOUSE	393 kDa	0.16	[]	0		0.16	[]	0		0.19	[]	0
Ubiquitin carboxyl-terminal hydrolase OS=Mus musculus GN=Usp31 PE=3 SV=1	E9Q6Y8_MOUSE	146 kDa	0.86	[]	1.3		0.87	[]	1.3		0.9	[]	0.8
Protein Numa1 OS=Mus musculus GN=Numa1 PE=1 SV=1	E9Q7G0_MOUSE	236 kDa	0.44	[]	0.4		0.45	[]	0.4		0.47	[]	0.4
Afadin OS=Mus musculus GN=Mllt4 PE=1 SV=2	E9Q852_MOUSE (+3)	205 kDa	0.58	[]	0.5		0.59	[]	0.5		0.47	[]	0.4
Secretory carrier-associated membrane protein 3 OS=Mus musculus GN=Scamp3 PE=1 SV=1	E9Q855_MOUSE	35 kDa	0.73	[]	1.4		0.72	[]	1.5		0.88	[]	1.2
Protein Cald1 OS=Mus musculus GN=Cald1 PE=1 SV=1	E9QA15_MOUSE	89 kDa	0.28	[]	1.6		0.26	[]	1.7		0.4	[]	1.5
Protein Nckap5 OS=Mus musculus GN=Nckap5 PE=4 SV=1	E9QAE1_MOUSE (+2)	209 kDa	0.34	[]	INF		0.34	[]	INF		0.34	[]	INF
Ribosomal protein L15 OS=Mus musculus GN=Gm10020 PE=3 SV=1	E9QAZ2_MOUSE (+1)	24 kDa	0.08	[]	0.3		0.086	[]	0.3		0.099	[]	0.3
Methionine--tRNA ligase, cytoplasmic OS=Mus musculus GN=Mars PE=3 SV=1	E9QB02_MOUSE (+1)	102 kDa	0.66	[]	2		0.68	[]	1.9		0.53	[]	3.1
Guanine nucleotide-binding protein G(I)/G(S)/G(T) subunit beta-2 OS=Mus musculus GN=Gnb2 PE=1 SV=1	E9QKR0_MOUSE (+1)	41 kDa	0.036	female high, male low	0.5		0.037	female high, male low	0.5		0.15	[]	0.7
Solute carrier family 12 member 2 OS=Mus musculus GN=Slc12a2 PE=1 SV=1	E9QM38_MOUSE	131 kDa	< 0,00010	female high, male low	0.3		0.00011	female high, male low	0.3		0.00054	female high, male low	0.4
Laminin subunit beta-1 OS=Mus musculus GN=Lamb1 PE=4 SV=1	E9QN70_MOUSE (+1)	202 kDa	0.00028	female high, male low	0.3		0.00041	female high, male low	0.3		0.00067	female high, male low	0.4
Pyruvate carboxylase OS=Mus musculus GN=Pcx PE=4 SV=1	E9QPD7_MOUSE (+2)	130 kDa	0.00026	female high, male low	0.04		0.00028	female high, male low	0.04		0.0003	female high, male low	0.05
Myosin-11 OS=Mus musculus GN=Myh11 PE=1 SV=1	E9QPE7_MOUSE	223 kDa	< 0,00010	female low, male high	2.9		< 0,00010	female low, male high	2.9		< 0,00010	female low, male high	4
M-phase phosphoprotein 9 OS=Mus musculus GN=Mphosph9 PE=4 SV=1	E9QPF8_MOUSE (+2)	123 kDa	0.15	[]	INF		0.15	[]	INF		0.15	[]	INF
Trifunctional enzyme subunit alpha, mitochondrial OS=Mus musculus GN=Hadha PE=1 SV=1	ECHA_MOUSE	83 kDa	0.099	[]	1.6		0.1	[]	1.6		0.0057	female low, male high	2
Trifunctional enzyme subunit beta, mitochondrial OS=Mus musculus GN=Hadhb PE=1 SV=1	ECHB_MOUSE	51 kDa	0.0013	female high, male low	0.1		0.0016	female high, male low	0.1		0.00041	female high, male low	0.1
Enoyl-CoA hydratase, mitochondrial OS=Mus musculus GN=Echs1 PE=1 SV=1	ECHM_MOUSE	31 kDa	0.13	[]	0.7		0.14	[]	0.7		0.99	[]	1
Enoyl-CoA delta isomerase 1, mitochondrial OS=Mus musculus GN=Eci1 PE=1 SV=2	ECI1_MOUSE	32 kDa	0.05	female high, male low	0.4		0.052	[]	0.4		0.34	[]	0.6
Elongation factor 1-alpha 1 OS=Mus musculus GN=Eef1a1 PE=1 SV=3	EF1A1_MOUSE	50 kDa	0.45	[]	0.8		0.46	[]	0.8		0.99	[]	1
Elongation factor 1-gamma OS=Mus musculus GN=Eef1g PE=1 SV=3	EF1G_MOUSE	50 kDa	0.00039	female high, male low	0.1		0.00038	female high, male low	0.1		0.0022	female high, male low	0.1
Elongation factor 2 OS=Mus musculus GN=Eef2 PE=1 SV=2	EF2_MOUSE	95 kDa	0.16	[]	0.7		0.16	[]	0.7		0.13	[]	0.7
Pro-epidermal growth factor OS=Mus musculus GN=Egf PE=1 SV=2	EGF_MOUSE	133 kDa	< 0,00010	female low, male high	15		< 0,00010	female low, male high	16		< 0,00010	female low, male high	18
EH domain-containing protein 1 OS=Mus musculus GN=Ehd1 PE=1 SV=1	EHD1_MOUSE	61 kDa	0.16	[]	0		0.16	[]	0		0.21	[]	0
EH domain-containing protein 2 OS=Mus musculus GN=Ehd2 PE=1 SV=1	EHD2_MOUSE	61 kDa	0.05	female high, male low	0.05		0.051	[]	0.05		0.0098	female high, male low	0.08
EH domain-containing protein 4 OS=Mus musculus GN=Ehd4 PE=1 SV=1	EHD4_MOUSE	61 kDa	0.48	[]	0.4		0.47	[]	0.4		0.74	[]	0.6
Eukaryotic translation initiation factor 3 subunit J-A OS=Mus musculus GN=Eif3j1 PE=2 SV=1	EI3JA_MOUSE (+1)	29 kDa	0.024	female high, male low	0		0.027	female high, male low	0		0.015	female high, male low	0
Eukaryotic translation initiation factor 1b OS=Mus musculus GN=Eif1b PE=2 SV=2	EIF1B_MOUSE (+2)	13 kDa	0.063	[]	0		0.06	[]	0		0.11	[]	0
Eukaryotic translation initiation factor 3 subunit A OS=Mus musculus GN=Eif3a PE=1 SV=5	EIF3A_MOUSE	162 kDa	0.52	[]	0.7		0.53	[]	0.7		0.71	[]	0.8
Eukaryotic translation initiation factor 3 subunit B OS=Mus musculus GN=Eif3b PE=1 SV=1	EIF3B_MOUSE	91 kDa	0.037	female high, male low	0.08		0.038	female high, male low	0.08		0.037	female high, male low	0.1
Eukaryotic translation initiation factor 3 subunit C OS=Mus musculus GN=Eif3c PE=1 SV=1	EIF3C_MOUSE	106 kDa	0.0073	female high, male low	0.07		0.0081	female high, male low	0.07		0.0043	female high, male low	0.09
Eukaryotic translation initiation factor 3 subunit D OS=Mus musculus GN=Eif3d PE=1 SV=2	EIF3D_MOUSE	64 kDa	0.52	[]	0.7		0.51	[]	0.7		0.94	[]	1
Eukaryotic translation initiation factor 3 subunit E OS=Mus musculus GN=Eif3e PE=1 SV=1	EIF3E_MOUSE	52 kDa	0.61	[]	0.8		0.62	[]	0.8		0.42	[]	0.7
Eukaryotic translation initiation factor 3 subunit F OS=Mus musculus GN=Eif3f PE=1 SV=2	EIF3F_MOUSE	38 kDa	0.34	[]	2.2		0.33	[]	2.2		0.21	[]	3.2
Eukaryotic translation initiation factor 3 subunit G OS=Mus musculus GN=Eif3g PE=1 SV=2	EIF3G_MOUSE	36 kDa	0.0024	female high, male low	0		0.0022	female high, male low	0		0.0081	female high, male low	0
Eukaryotic translation initiation factor 3 subunit H OS=Mus musculus GN=Eif3h PE=1 SV=1	EIF3H_MOUSE	40 kDa	0.55	[]	0.8		0.54	[]	0.8		0.94	[]	1
Eukaryotic translation initiation factor 3 subunit L OS=Mus musculus GN=Eif3l PE=1 SV=1	EIF3L_MOUSE	67 kDa	0.0024	female high, male low	0.08		0.0024	female high, male low	0.09		0.0024	female high, male low	0.1
Eukaryotic translation initiation factor 3 subunit M OS=Mus musculus GN=Eif3m PE=2 SV=1	EIF3M_MOUSE	43 kDa	0.18	[]	0.3		0.18	[]	0.3		0.29	[]	0.4
ELAV-like protein 1 OS=Mus musculus GN=Elavl1 PE=1 SV=2	ELAV1_MOUSE	36 kDa	0.71	[]	0.8		0.7	[]	0.8		0.96	[]	1
ER membrane protein complex subunit 2 OS=Mus musculus GN=Emc2 PE=2 SV=1	EMC2_MOUSE	35 kDa	0.34	[]	0		0.34	[]	0		0.34	[]	0
Alpha-enolase OS=Mus musculus GN=Eno1 PE=1 SV=3	ENOA_MOUSE	47 kDa	0.016	female high, male low	0.4		0.015	female high, male low	0.4		0.34	[]	0.9
Beta-enolase OS=Mus musculus GN=Eno3 PE=1 SV=3	ENOB_MOUSE	47 kDa	0.95	[]	1.1		0.34	[]	0		0.44	[]	2.8
Endoplasmin OS=Mus musculus GN=Hsp90b1 PE=1 SV=2	ENPL_MOUSE	92 kDa	0.86	[]	1		0.88	[]	1		0.44	[]	1.1
Epithelial cell adhesion molecule OS=Mus musculus GN=Epcam PE=2 SV=1	EPCAM_MOUSE	35 kDa	0.02	female high, male low	0.6		0.021	female high, male low	0.6		0.66	[]	0.9
Epiplakin OS=Mus musculus GN=Eppk1 PE=1 SV=2	EPIPL_MOUSE	725 kDa	0.74	[]	1.2		0.73	[]	1.2		0.33	[]	1.6
Endoplasmic reticulum-Golgi intermediate compartment protein 1 OS=Mus musculus GN=Ergic1 PE=1 SV=1	ERGI1_MOUSE	33 kDa	0.038	female high, male low	0		0.041	female high, male low	0		0.021	female high, male low	0
Erlin-2 OS=Mus musculus GN=Erlin2 PE=1 SV=1	ERLN2_MOUSE	38 kDa	0.0048	female high, male low	0		0.0048	female high, male low	0		0.0018	female high, male low	0
Endoplasmic reticulum resident protein 44 OS=Mus musculus GN=Erp44 PE=1 SV=1	ERP44_MOUSE	47 kDa	0.031	female high, male low	0.5		0.033	female high, male low	0.5		0.079	[]	0.6
ES1 protein homolog, mitochondrial OS=Mus musculus GN=D10Jhu81e PE=1 SV=1	ES1_MOUSE	28 kDa	0.28	[]	0.6		0.29	[]	0.6		0.38	[]	0.7
Carboxylesterase 1C OS=Mus musculus GN=Ces1c PE=1 SV=4	EST1C_MOUSE	61 kDa	0.0074	female high, male low	0.06		0.0094	female high, male low	0.08		0.0024	female high, male low	0.07
Electron transfer flavoprotein subunit alpha, mitochondrial OS=Mus musculus GN=Etfa PE=1 SV=2	ETFA_MOUSE	35 kDa	0.35	[]	0.7		0.36	[]	0.7		0.89	[]	0.9
Electron transfer flavoprotein subunit beta OS=Mus musculus GN=Etfb PE=1 SV=3	ETFB_MOUSE	28 kDa	0.0023	female high, male low	0.4		0.0026	female high, male low	0.4		0.0089	female high, male low	0.4
Electron transfer flavoprotein-ubiquinone oxidoreductase, mitochondrial OS=Mus musculus GN=Etfdh PE=1 SV=1	ETFD_MOUSE (+1)	68 kDa	0.00011	female high, male low	0		0.00011	female high, male low	0		< 0,00010	female high, male low	0
Hsc70-interacting protein OS=Mus musculus GN=St13 PE=1 SV=1	F10A1_MOUSE (+1)	42 kDa	0.003	female high, male low	0.1		0.0036	female high, male low	0.1		0.014	female high, male low	0.2
Fructose-1,6-bisphosphatase 1 OS=Mus musculus GN=Fbp1 PE=1 SV=3	F16P1_MOUSE	37 kDa	< 0,00010	female high, male low	0		< 0,00010	female high, male low	0		< 0,00010	female high, male low	0
Fructose-1,6-bisphosphatase isozyme 2 OS=Mus musculus GN=Fbp2 PE=2 SV=2	F16P2_MOUSE	37 kDa	0.22	[]	0.6		0.22	[]	0.6		0.73	[]	0.9
Redox-regulatory protein FAM213A OS=Mus musculus GN=Fam213a PE=1 SV=2	F213A_MOUSE (+1)	24 kDa	0.033	female high, male low	0.4		0.033	female high, male low	0.4		0.25	[]	0.5
Protein Gm17669 OS=Mus musculus GN=Gm17669 PE=4 SV=1	F6QL70_MOUSE	17 kDa	0.26	[]	0.6		0.26	[]	0.6		0.52	[]	0.7
Protein Plekhg1 (Fragment) OS=Mus musculus GN=Plekhg1 PE=1 SV=1	F6S200_MOUSE (+1)	162 kDa	0.34	[]	INF		0.34	[]	INF		0.34	[]	INF
Transmembrane emp24 domain-containing protein 2 (Fragment) OS=Mus musculus GN=Tmed2 PE=3 SV=1	F6V6T4_MOUSE (+1)	20 kDa	0.15	[]	0.3		0.16	[]	0.3		0.18	[]	0.4
14-3-3 protein theta (Fragment) OS=Mus musculus GN=Ywhaq PE=3 SV=1	F6VW30_MOUSE (+1)	34 kDa	0.011	female high, male low	0.3		0.029	female high, male low	0.5		0.012	female high, male low	0.5
Protein FAM179A (Fragment) OS=Mus musculus GN=Fam179a PE=4 SV=1	F6YU21_MOUSE (+1)	111 kDa	0.34	[]	INF		0.34	[]	INF		0.34	[]	INF
Protein Ahnak2 (Fragment) OS=Mus musculus GN=Ahnak2 PE=1 SV=1	F7DBB3_MOUSE	166 kDa	0.35	[]	0.4		0.36	[]	0.4		0.39	[]	0.4
Transmembrane channel-like protein OS=Mus musculus GN=Tmc4 PE=3 SV=1	F8VQ45_MOUSE (+1)	77 kDa	0.72	[]	0.6		0.74	[]	0.6		0.65	[]	0.5
Signal recognition particle subunit SRP72 OS=Mus musculus GN=Srp72 PE=1 SV=1	F8VQC1_MOUSE	75 kDa	0.0055	female high, male low	0.2		0.0055	female high, male low	0.2		0.042	female high, male low	0.3
Laminin subunit gamma-1 OS=Mus musculus GN=Lamc1 PE=4 SV=1	F8VQJ3_MOUSE	177 kDa	0.0011	female high, male low	0.3		0.0016	female high, male low	0.3		0.023	female high, male low	0.4
Syntaxin-binding protein 2 (Fragment) OS=Mus musculus GN=Stxbp2 PE=4 SV=1	F8WGM5_MOUSE (+1)	66 kDa	0.017	female low, male high	22		0.018	female low, male high	22		0.032	female low, male high	18
Protein Cyp4a31 OS=Mus musculus GN=Cyp4a31 PE=3 SV=1	F8WGU9_MOUSE	58 kDa	0.34	[]	INF		0.34	[]	INF		0.34	[]	INF
Golgi apparatus protein 1 (Fragment) OS=Mus musculus GN=Glg1 PE=4 SV=1	F8WHM5_MOUSE (+1)	132 kDa	0.97	[]	1		0.96	[]	1.1		0.83	[]	1.2
Tropomyosin alpha-1 chain OS=Mus musculus GN=Tpm1 PE=3 SV=1	F8WID5_MOUSE	37 kDa	0.053	[]	1.5		0.057	[]	1.5		0.045	female low, male high	2
Annexin OS=Mus musculus GN=Anxa6 PE=1 SV=1	F8WIT2_MOUSE	75 kDa	0.0081	female high, male low	0.5		0.01	female high, male low	0.5		0.021	female high, male low	0.6
Histone H2A OS=Mus musculus GN=Hist1h2al PE=3 SV=1	F8WIX8_MOUSE (+1)	14 kDa	0.12	[]	1.8		0.11	[]	1.8		0.62	[]	1.2
40S ribosomal protein S15a (Fragment) OS=Mus musculus GN=Rps15a PE=4 SV=1	F8WJ41_MOUSE (+1)	12 kDa	0.26	[]	0.5		0.26	[]	0.5		0.61	[]	0.8
Fatty-acid amide hydrolase 1 OS=Mus musculus GN=Faah PE=2 SV=1	FAAH1_MOUSE	63 kDa	0.82	[]	0.8		0.81	[]	0.8		0.89	[]	1.2
Fatty acid-binding protein, adipocyte OS=Mus musculus GN=Fabp4 PE=1 SV=3	FABP4_MOUSE	15 kDa	0.43	[]	0.6		0.44	[]	0.6		0.29	[]	0.6
Fatty acid-binding protein, epidermal OS=Mus musculus GN=Fabp5 PE=1 SV=3	FABP5_MOUSE	15 kDa	0.0061	female high, male low	0.4		0.0052	female high, male low	0.4		0.0044	female high, male low	0.3
Protein FAM3D OS=Mus musculus GN=Fam3d PE=2 SV=2	FAM3D_MOUSE	25 kDa	< 0,00010	female high, male low	0		< 0,00010	female high, male low	0		0.00026	female high, male low	0
Fatty acid synthase OS=Mus musculus GN=Fasn PE=1 SV=2	FAS_MOUSE	272 kDa	0.026	female high, male low	0.3		0.027	female high, male low	0.2		0.022	female high, male low	0.3
GDP-L-fucose synthase OS=Mus musculus GN=Tsta3 PE=2 SV=3	FCL_MOUSE	36 kDa	0.44	[]	0.6		0.44	[]	0.7		0.71	[]	0.8
Alpha-2-HS-glycoprotein OS=Mus musculus GN=Ahsg PE=1 SV=1	FETUA_MOUSE	37 kDa	0.68	[]	1.1		0.66	[]	1.1		0.19	[]	1.4
Fibrinogen beta chain OS=Mus musculus GN=Fgb PE=2 SV=1	FIBB_MOUSE	55 kDa	0.015	female high, male low	0		0.014	female high, male low	0		0.039	female high, male low	0
Fibrinogen gamma chain OS=Mus musculus GN=Fgg PE=1 SV=1	FIBG_MOUSE (+1)	49 kDa	0.18	[]	0		0.18	[]	0		0.16	[]	0
Mitochondrial fission 1 protein OS=Mus musculus GN=Fis1 PE=1 SV=1	FIS1_MOUSE	17 kDa	0.22	[]	0.5		0.22	[]	0.5		0.3	[]	0.6
Peptidyl-prolyl cis-trans isomerase FKBP11 OS=Mus musculus GN=Fkbp11 PE=1 SV=1	FKB11_MOUSE	22 kDa	0.14	[]	0.6		0.14	[]	0.6		0.94	[]	1
Peptidyl-prolyl cis-trans isomerase FKBP2 OS=Mus musculus GN=Fkbp2 PE=1 SV=1	FKBP2_MOUSE	15 kDa	0.054	[]	0.4		0.052	[]	0.4		0.081	[]	0.4
Peptidyl-prolyl cis-trans isomerase FKBP4 OS=Mus musculus GN=Fkbp4 PE=1 SV=5	FKBP4_MOUSE	52 kDa	0.0031	female high, male low	0		0.0032	female high, male low	0		0.0035	female high, male low	0
Filamin-B OS=Mus musculus GN=Flnb PE=1 SV=3	FLNB_MOUSE	278 kDa	0.0073	female high, male low	0.3		0.0084	female high, male low	0.3		0.012	female high, male low	0.3
Ferritin light chain 1 OS=Mus musculus GN=Ftl1 PE=1 SV=2	FRIL1_MOUSE (+1)	21 kDa	0.56	[]	0.5		0.56	[]	0.5		0.77	[]	0.7
Far upstream element-binding protein 2 OS=Mus musculus GN=Khsrp PE=1 SV=2	FUBP2_MOUSE	77 kDa	0.18	[]	0.2		0.18	[]	0.2		0.14	[]	0.2
Hexokinase 1, isoform CRA_f OS=Mus musculus GN=Hk1 PE=3 SV=1	G3UVV4_MOUSE (+3)	102 kDa	0.81	[]	0.9		0.78	[]	0.9		0.61	[]	1.3
Proteasome activator complex subunit 1 (Fragment) OS=Mus musculus GN=Psme1 PE=4 SV=1	G3UXZ5_MOUSE (+1)	27 kDa	0.15	[]	0.3		0.15	[]	0.3		0.21	[]	0.4
Valine--tRNA ligase (Fragment) OS=Mus musculus GN=Vars PE=3 SV=1	G3UY93_MOUSE (+1)	141 kDa	0.39	[]	0.7		0.39	[]	0.7		0.4	[]	0.7
40S ribosomal protein S28 (Fragment) OS=Mus musculus GN=Rps28 PE=4 SV=1	G3UYV7_MOUSE (+1)	6 kDa	0.39	[]	0.6		0.41	[]	0.6		0.84	[]	0.9
Serine hydroxymethyltransferase (Fragment) OS=Mus musculus GN=Shmt1 PE=3 SV=1	G3UYY1_MOUSE (+2)	49 kDa	0.26	[]	0.5		0.26	[]	0.4		0.54	[]	0.6
Cytochrome P450 2B10 OS=Mus musculus GN=Cyp2b10 PE=3 SV=1	G3X8Q9_MOUSE (+1)	57 kDa	0.029	female low, male high	INF		0.029	female low, male high	INF		0.031	female low, male high	INF
Receptor accessory protein 5, isoform CRA_a OS=Mus musculus GN=Reep5 PE=3 SV=1	G3X8R0_MOUSE	21 kDa	0.045	female high, male low	0.4		0.046	female high, male low	0.3		0.041	female high, male low	0.4
Inter-alpha trypsin inhibitor, heavy chain 2 OS=Mus musculus GN=Itih2 PE=1 SV=1	G3X977_MOUSE (+1)	106 kDa	0.34	[]	0		0.34	[]	0		0.34	[]	0
Dynamin-2 OS=Mus musculus GN=Dnm2 PE=1 SV=1	G3X9G4_MOUSE (+1)	98 kDa	0.18	[]	0.4		0.18	[]	0.4		0.24	[]	0.4
Heterogeneous nuclear ribonucleoprotein U, isoform CRA_b OS=Mus musculus GN=Gm28062 PE=4 SV=1	G3XA10_MOUSE (+1)	87 kDa	0.012	female high, male low	0.1		0.013	female high, male low	0.1		0.016	female high, male low	0.2
MCG5603 OS=Mus musculus GN=Ndufa11 PE=4 SV=1	G5E814_MOUSE (+1)	15 kDa	0.34	[]	0		0.34	[]	0		0.34	[]	0
Cytochrome b-5, isoform CRA_a OS=Mus musculus GN=Cyb5a PE=1 SV=1	G5E850_MOUSE	11 kDa	0.0012	female high, male low	0.09		0.0013	female high, male low	0.09		0.0012	female high, male low	0.09
L-lactate dehydrogenase A chain OS=Mus musculus GN=Ldha PE=1 SV=1	G5E8N5_MOUSE (+1)	40 kDa	0.57	[]	1.2		0.56	[]	1.3		0.35	[]	1.4
MCG10343, isoform CRA_b OS=Mus musculus GN=Slc25a3 PE=1 SV=1	G5E902_MOUSE (+1)	40 kDa	0.66	[]	0.8		0.66	[]	0.8		0.97	[]	1
Heterogeneous nuclear ribonucleoprotein L (Fragment) OS=Mus musculus GN=Hnrnpl PE=4 SV=1	G5E924_MOUSE (+1)	67 kDa	0.018	female high, male low	0.3		0.017	female high, male low	0.3		0.036	female high, male low	0.3
Glucose-6-phosphate 1-dehydrogenase X OS=Mus musculus GN=G6pdx PE=1 SV=3	G6PD1_MOUSE	59 kDa	0.89	[]	0.9		0.87	[]	0.9		0.82	[]	1.2
Glucose-6-phosphate isomerase OS=Mus musculus GN=Gpi PE=1 SV=4	G6PI_MOUSE	63 kDa	0.86	[]	1.1		0.87	[]	1.1		0.58	[]	1.3
Galactocerebrosidase OS=Mus musculus GN=Galc PE=1 SV=2	GALC_MOUSE	77 kDa	0.12	[]	3.7		0.12	[]	3.7		0.072	[]	4.1
Galactokinase OS=Mus musculus GN=Galk1 PE=2 SV=2	GALK1_MOUSE	42 kDa	0.16	[]	0		0.16	[]	0		0.16	[]	0
Aldose 1-epimerase OS=Mus musculus GN=Galm PE=2 SV=1	GALM_MOUSE	38 kDa	0.016	female high, male low	0		0.016	female high, male low	0		0.017	female high, male low	0
Guanine nucleotide-binding protein G(I)/G(S)/G(T) subunit beta-1 OS=Mus musculus GN=Gnb1 PE=1 SV=3	GBB1_MOUSE	37 kDa	0.032	female high, male low	0.4		0.42	[]	0.6		0.015	female high, male low	0.3
Guanine nucleotide-binding protein G(I)/G(S)/G(O) subunit gamma-12 OS=Mus musculus GN=Gng12 PE=1 SV=3	GBG12_MOUSE	8 kDa	0.95	[]	1		0.95	[]	1		0.6	[]	1.5
Guanine nucleotide-binding protein subunit beta-2-like 1 OS=Mus musculus GN=Gnb2l1 PE=1 SV=3	GBLP_MOUSE	35 kDa	0.015	female high, male low	0.5		0.012	female high, male low	0.5		0.15	[]	0.7
Ig gamma-2A chain C region, A allele OS=Mus musculus GN=Ighg PE=1 SV=1	GCAA_MOUSE (+1)	36 kDa	0.83	[]	0.9		0.81	[]	0.9		0.7	[]	0.8
Golgi resident protein GCP60 OS=Mus musculus GN=Acbd3 PE=1 SV=3	GCP60_MOUSE	60 kDa	0.15	[]	0		0.15	[]	0		0.15	[]	0
Aminomethyltransferase, mitochondrial OS=Mus musculus GN=Amt PE=1 SV=1	GCST_MOUSE	44 kDa	0.34	[]	0		0.34	[]	0		0.34	[]	0
Rab GDP dissociation inhibitor alpha OS=Mus musculus GN=Gdi1 PE=1 SV=3	GDIA_MOUSE	51 kDa	0.31	[]	0.7		0.31	[]	0.6		0.69	[]	0.9
Rho GDP-dissociation inhibitor 1 OS=Mus musculus GN=Arhgdia PE=1 SV=3	GDIR1_MOUSE	23 kDa	0.059	[]	0.4		0.062	[]	0.4		0.092	[]	0.6
Rho GDP-dissociation inhibitor 2 OS=Mus musculus GN=Arhgdib PE=1 SV=3	GDIR2_MOUSE	23 kDa	0.89	[]	1.1		0.9	[]	1.1		0.89	[]	0.9
Bifunctional UDP-N-acetylglucosamine 2-epimerase/N-acetylmannosamine kinase OS=Mus musculus GN=Gne PE=1 SV=1	GLCNE_MOUSE (+1)	79 kDa	0.00063	female high, male low	0		0.00099	female high, male low	0		0.0006	female high, male low	0
Glutamine synthetase OS=Mus musculus GN=Glul PE=1 SV=6	GLNA_MOUSE	42 kDa	0.0094	female high, male low	0.4		0.0077	female high, male low	0.4		0.014	female high, male low	0.4
Glutaredoxin-related protein 5, mitochondrial OS=Mus musculus GN=Glrx5 PE=1 SV=2	GLRX5_MOUSE	16 kDa	0.24	[]	0.3		0.23	[]	0.3		0.25	[]	0.2
GDP-mannose 4,6 dehydratase OS=Mus musculus GN=Gmds PE=2 SV=1	GMDS_MOUSE	42 kDa	0.015	female high, male low	0		0.016	female high, male low	0		0.013	female high, male low	0
Mannose-1-phosphate guanyltransferase beta OS=Mus musculus GN=Gmppb PE=2 SV=1	GMPPB_MOUSE	40 kDa	0.0025	female high, male low	0.09		0.0017	female high, male low	0.09		0.01	female high, male low	0.1
Guanine nucleotide-binding protein G(i) subunit alpha-2 OS=Mus musculus GN=Gnai2 PE=1 SV=5	GNAI2_MOUSE	40 kDa	0.16	[]	0		0.18	[]	0		0.15	[]	0
Guanine nucleotide-binding protein G(k) subunit alpha OS=Mus musculus GN=Gnai3 PE=1 SV=3	GNAI3_MOUSE	41 kDa	0.4	[]	0.6		0.31	[]	0.5		0.87	[]	0.9
Guanine nucleotide-binding protein G(q) subunit alpha OS=Mus musculus GN=Gnaq PE=1 SV=4	GNAQ_MOUSE	42 kDa	0.061	[]	0		0.063	[]	0		0.084	[]	0
Glycine N-methyltransferase OS=Mus musculus GN=Gnmt PE=1 SV=3	GNMT_MOUSE	33 kDa	0.048	female high, male low	0		0.049	female high, male low	0		0.094	[]	0
Glycerol-3-phosphate dehydrogenase, mitochondrial OS=Mus musculus GN=Gpd2 PE=1 SV=2	GPDM_MOUSE	81 kDa	0.12	[]	0		0.12	[]	0		0.18	[]	0
G patch domain-containing protein 8 OS=Mus musculus GN=Gpatch8 PE=1 SV=1	GPTC8_MOUSE	165 kDa	0.18	[]	0		0.18	[]	0		0.19	[]	0
Glutathione peroxidase 1 OS=Mus musculus GN=Gpx1 PE=1 SV=2	GPX1_MOUSE	22 kDa	0.17	[]	0.8		0.2	[]	0.8		0.51	[]	0.8
Glyoxylate reductase/hydroxypyruvate reductase OS=Mus musculus GN=Grhpr PE=1 SV=1	GRHPR_MOUSE	35 kDa	0.17	[]	0.6		0.17	[]	0.6		0.22	[]	0.6
Stress-70 protein, mitochondrial OS=Mus musculus GN=Hspa9 PE=1 SV=3	GRP75_MOUSE	73 kDa	0.00017	female high, male low	0.2		0.0002	female high, male low	0.2		0.0025	female high, male low	0.3
78 kDa glucose-regulated protein OS=Mus musculus GN=Hspa5 PE=1 SV=3	GRP78_MOUSE	72 kDa	0.81	[]	1		0.83	[]	1		0.43	[]	1.2
Glutathione S-transferase kappa 1 OS=Mus musculus GN=Gstk1 PE=1 SV=3	GSTK1_MOUSE	26 kDa	0.35	[]	0.5		0.35	[]	0.5		0.28	[]	0.5
Glutathione S-transferase Mu 1 OS=Mus musculus GN=Gstm1 PE=1 SV=2	GSTM1_MOUSE	26 kDa	0.16	[]	0.6		0.0054	female high, male low	0.3		0.06	[]	0.5
Glutathione S-transferase Mu 2 OS=Mus musculus GN=Gstm2 PE=1 SV=2	GSTM2_MOUSE	26 kDa	0.19	[]	0.4		0.19	[]	0.4		0.097	[]	0.3
Glutathione S-transferase P 1 OS=Mus musculus GN=Gstp1 PE=1 SV=2	GSTP1_MOUSE	24 kDa	0.34	[]	0.7		0.35	[]	0.7		0.44	[]	1.4
Histone H1.0 OS=Mus musculus GN=H1f0 PE=2 SV=4	H10_MOUSE	21 kDa	0.82	[]	0.9		0.84	[]	0.9		0.87	[]	0.9
Histone H1.2 OS=Mus musculus GN=Hist1h1c PE=1 SV=2	H12_MOUSE	21 kDa	0.0023	female high, male low	0.3		0.0015	female high, male low	0.1		0.012	female high, male low	0.3
Histone H1.3 OS=Mus musculus GN=Hist1h1d PE=1 SV=2	H13_MOUSE	22 kDa	0.00077	female high, male low	0.6		0.001	female high, male low	0.6		0.054	[]	0.6
Histone H1.4 OS=Mus musculus GN=Hist1h1e PE=1 SV=2	H14_MOUSE	22 kDa	0.28	[]	0.7		0.95	[]	1		0.48	[]	0.8
Histone H1.5 OS=Mus musculus GN=Hist1h1b PE=1 SV=2	H15_MOUSE	23 kDa	0.0016	female high, male low	0.08		0.0011	female high, male low	0.2		0.0031	female high, male low	0.07
Histone H2B type 1-M OS=Mus musculus GN=Hist1h2bm PE=1 SV=2	H2B1M_MOUSE	14 kDa	0.61	[]	1.2		0.6	[]	1.2		0.091	[]	0.6
Tubulointerstitial nephritis antigen-like OS=Mus musculus GN=Tinagl1 PE=3 SV=1	H3BJ97_MOUSE (+1)	49 kDa	0.061	[]	0		0.062	[]	0		0.099	[]	0
3-ketoacyl-CoA thiolase A, peroxisomal OS=Mus musculus GN=Acaa1a PE=1 SV=1	H3BKL5_MOUSE (+1)	38 kDa	0.34	[]	3.2		0.33	[]	3.3		0.36	[]	3.1
AP-2 complex subunit beta OS=Mus musculus GN=Ap2b1 PE=4 SV=1	H3BKM0_MOUSE	101 kDa	0.3	[]	0.6		0.3	[]	0.4		0.84	[]	0.9
Protein 9930021J03Rik (Fragment) OS=Mus musculus GN=9930021J03Rik PE=4 SV=1	H3BL88_MOUSE	214 kDa	0.34	[]	0		0.34	[]	0		0.34	[]	0
Histone H4 OS=Mus musculus GN=Hist1h4a PE=1 SV=2	H4_MOUSE	11 kDa	0.18	[]	0.7		0.18	[]	0.7		0.61	[]	0.9
Protein dopey-1 OS=Mus musculus GN=Dopey1 PE=4 SV=1	H7BWZ9_MOUSE	277 kDa	0.34	[]	INF		0.34	[]	INF		0.34	[]	INF
Serine/arginine-rich-splicing factor 1 OS=Mus musculus GN=Srsf1 PE=1 SV=1	H7BX95_MOUSE (+3)	28 kDa	0.16	[]	0		0.16	[]	0		0.23	[]	0
Very-long-chain (3R)-3-hydroxyacyl-CoA dehydratase 3 OS=Mus musculus GN=ptplad1 PE=1 SV=2	HACD3_MOUSE	43 kDa	0.72	[]	0.6		0.74	[]	0.6		0.65	[]	0.5
28 kDa heat- and acid-stable phosphoprotein OS=Mus musculus GN=Pdap1 PE=1 SV=1	HAP28_MOUSE	21 kDa	0.001	female high, male low	0		0.0011	female high, male low	0		0.017	female high, male low	0
Hemoglobin subunit beta-1 OS=Mus musculus GN=Hbb-b1 PE=1 SV=2	HBB1_MOUSE	16 kDa	0.052	[]	0.7		0.32	[]	0.8		0.76	[]	1.1
Hemoglobin subunit beta-2 OS=Mus musculus GN=Hbb-b2 PE=1 SV=2	HBB2_MOUSE	16 kDa	0.031	female high, male low	0.5		0.026	female high, male low	0.5		0.83	[]	1.1
Hydroxyacyl-coenzyme A dehydrogenase, mitochondrial OS=Mus musculus GN=Hadh PE=1 SV=2	HCDH_MOUSE	34 kDa	0.89	[]	1		0.91	[]	1		0.59	[]	1.3
Heme-binding protein 1 OS=Mus musculus GN=Hebp1 PE=1 SV=2	HEBP1_MOUSE	21 kDa	0.96	[]	1		0.95	[]	1		0.77	[]	0.9
Hemopexin OS=Mus musculus GN=Hpx PE=1 SV=2	HEMO_MOUSE	51 kDa	0.58	[]	1.2		0.53	[]	1.3		0.002	female low, male high	3
Beta-hexosaminidase subunit beta OS=Mus musculus GN=Hexb PE=2 SV=2	HEXB_MOUSE	61 kDa	0.041	female low, male high	2.1		0.044	female low, male high	2.1		0.0026	female low, male high	2.7
3-hydroxyisobutyryl-CoA hydrolase, mitochondrial OS=Mus musculus GN=Hibch PE=1 SV=1	HIBCH_MOUSE	43 kDa	0.034	female high, male low	0.4		0.034	female high, male low	0.4		0.15	[]	0.5
Histidine triad nucleotide-binding protein 1 OS=Mus musculus GN=Hint1 PE=1 SV=3	HINT1_MOUSE	14 kDa	0.11	[]	0.3		0.11	[]	0.3		0.23	[]	0.5
High mobility group protein B1 OS=Mus musculus GN=Hmgb1 PE=1 SV=2	HMGB1_MOUSE	25 kDa	0.048	female high, male low	0.3		0.05	[]	0.3		0.069	[]	0.3
Hydroxymethylglutaryl-CoA lyase, mitochondrial OS=Mus musculus GN=Hmgcl PE=1 SV=2	HMGCL_MOUSE	34 kDa	0.26	[]	0.4		0.25	[]	0.4		0.5	[]	0.6
High mobility group nucleosome-binding domain-containing protein 5 OS=Mus musculus GN=Hmgn5 PE=1 SV=2	HMGN5_MOUSE	45 kDa	0.026	female high, male low	0		0.028	female high, male low	0		0.014	female high, male low	0
Heterogeneous nuclear ribonucleoprotein H OS=Mus musculus GN=Hnrnph1 PE=1 SV=3	HNRH1_MOUSE (+1)	49 kDa	0.87	[]	1		0.88	[]	1		0.34	[]	1.5
Heterogeneous nuclear ribonucleoprotein U-like protein 2 OS=Mus musculus GN=Hnrnpul2 PE=1 SV=2	HNRL2_MOUSE	85 kDa	0.051	[]	0		0.051	[]	0		0.052	[]	0
Heat shock 70 kDa protein 1A OS=Mus musculus GN=Hspa1a PE=1 SV=2	HS71A_MOUSE (+1)	70 kDa	0.011	female high, male low	0.4		0.0041	female high, male low	0.2		0.028	female high, male low	0.4
Heat shock protein HSP 90-alpha OS=Mus musculus GN=Hsp90aa1 PE=1 SV=4	HS90A_MOUSE	85 kDa	0.18	[]	0.7		0.39	[]	0.7		0.78	[]	0.9
Heat shock protein HSP 90-beta OS=Mus musculus GN=Hsp90ab1 PE=1 SV=3	HS90B_MOUSE	83 kDa	0.00024	female high, male low	0.3		0.00075	female high, male low	0.2		0.0012	female high, male low	0.4
Heat shock cognate 71 kDa protein OS=Mus musculus GN=Hspa8 PE=1 SV=1	HSP7C_MOUSE	71 kDa	< 0,00010	female high, male low	0.4		< 0,00010	female high, male low	0.5		< 0,00010	female high, male low	0.5
Hypoxia up-regulated protein 1 OS=Mus musculus GN=Hyou1 PE=1 SV=1	HYOU1_MOUSE	111 kDa	0.048	female low, male high	1.6		0.059	[]	1.5		0.00075	female low, male high	2.6
60S ribosomal protein L10 (Fragment) OS=Mus musculus GN=Rpl10 PE=4 SV=1	I7HLV2_MOUSE (+1)	23 kDa	0.44	[]	0.6		0.44	[]	0.6		0.89	[]	1.1
Isocitrate dehydrogenase [NADP] cytoplasmic OS=Mus musculus GN=Idh1 PE=1 SV=2	IDHC_MOUSE	47 kDa	0.014	female high, male low	0.3		0.015	female high, male low	0.3		0.073	[]	0.4
Isocitrate dehydrogenase [NAD] subunit gamma 1, mitochondrial OS=Mus musculus GN=Idh3g PE=1 SV=1	IDHG1_MOUSE	43 kDa	0.95	[]	1.1		0.93	[]	1.1		0.68	[]	1.5
Isocitrate dehydrogenase [NADP], mitochondrial OS=Mus musculus GN=Idh2 PE=1 SV=3	IDHP_MOUSE	51 kDa	0.76	[]	0.9		0.78	[]	0.9		0.13	[]	1.5
Eukaryotic translation initiation factor 2 subunit 1 OS=Mus musculus GN=Eif2s1 PE=1 SV=3	IF2A_MOUSE	36 kDa	0.11	[]	0.2		0.11	[]	0.2		0.13	[]	0.3
Eukaryotic translation initiation factor 2 subunit 2 OS=Mus musculus GN=Eif2s2 PE=1 SV=1	IF2B_MOUSE	38 kDa	0.00085	female high, male low	0.1		0.00098	female high, male low	0.1		0.0031	female high, male low	0.2
Eukaryotic translation initiation factor 2 subunit 3, X-linked OS=Mus musculus GN=Eif2s3x PE=1 SV=2	IF2G_MOUSE	51 kDa	0.068	[]	0.3		0.066	[]	0.3		0.19	[]	0.4
Eukaryotic translation initiation factor 5B OS=Mus musculus GN=Eif5b PE=1 SV=2	IF2P_MOUSE	138 kDa	0.16	[]	0		0.16	[]	0		0.21	[]	0
Eukaryotic initiation factor 4A-I OS=Mus musculus GN=Eif4a1 PE=1 SV=1	IF4A1_MOUSE	46 kDa	0.014	female high, male low	0.4		0.015	female high, male low	0.4		0.061	[]	0.5
Eukaryotic translation initiation factor 4B OS=Mus musculus GN=Eif4b PE=1 SV=1	IF4B_MOUSE	69 kDa	0.0011	female high, male low	0.1		0.0012	female high, male low	0.1		0.0028	female high, male low	0.2
Eukaryotic translation initiation factor 4E OS=Mus musculus GN=Eif4e PE=1 SV=1	IF4E_MOUSE	25 kDa	0.2	[]	0		0.2	[]	0		0.19	[]	0
Eukaryotic translation initiation factor 5A-1 OS=Mus musculus GN=Eif5a PE=1 SV=2	IF5A1_MOUSE	17 kDa	0.59	[]	1.2		0.61	[]	1.2		0.63	[]	1.2
Eukaryotic translation initiation factor 5 OS=Mus musculus GN=Eif5 PE=1 SV=1	IF5_MOUSE	49 kDa	0.14	[]	0.2		0.14	[]	0.2		0.17	[]	0.3
Ig alpha chain C region OS=Mus musculus PE=1 SV=1	IGHA_MOUSE	37 kDa	0.0078	female high, male low	0.2		0.0088	female high, male low	0.2		0.021	female high, male low	0.4
Immunoglobulin J chain OS=Mus musculus GN=Igj PE=2 SV=4	IGJ_MOUSE	18 kDa	0.057	[]	0		0.057	[]	0		0.13	[]	0
Ig kappa chain C region OS=Mus musculus PE=1 SV=1	IGKC_MOUSE	12 kDa	0.16	[]	0.4		0.16	[]	0.4		0.5	[]	0.7
Leukocyte elastase inhibitor A OS=Mus musculus GN=Serpinb1a PE=1 SV=1	ILEUA_MOUSE	43 kDa	0.055	[]	2.5		0.054	[]	2.6		0.0057	female low, male high	2.4
Interleukin enhancer-binding factor 2 OS=Mus musculus GN=Ilf2 PE=1 SV=1	ILF2_MOUSE	43 kDa	0.31	[]	3.4		0.3	[]	3.6		0.37	[]	3.3
Integrin-linked protein kinase OS=Mus musculus GN=Ilk PE=1 SV=2	ILK_MOUSE	51 kDa	0.48	[]	0.4		0.48	[]	0.4		0.37	[]	0.3
Importin subunit beta-1 OS=Mus musculus GN=Kpnb1 PE=1 SV=2	IMB1_MOUSE	97 kDa	0.25	[]	2.1		0.27	[]	2.1		0.12	[]	2.8
Inositol monophosphatase 1 OS=Mus musculus GN=Impa1 PE=1 SV=1	IMPA1_MOUSE (+2)	30 kDa	0.014	female high, male low	0		0.013	female high, male low	0		0.061	[]	0
Importin-7 OS=Mus musculus GN=Ipo7 PE=1 SV=2	IPO7_MOUSE	119 kDa	0.18	[]	0		0.18	[]	0		0.19	[]	0
Inorganic pyrophosphatase OS=Mus musculus GN=Ppa1 PE=1 SV=1	IPYR_MOUSE	33 kDa	0.053	[]	0.3		0.052	[]	0.3		0.069	[]	0.3
Ras GTPase-activating-like protein IQGAP1 OS=Mus musculus GN=Iqgap1 PE=1 SV=2	IQGA1_MOUSE	189 kDa	0.0034	female high, male low	0.3		0.014	female high, male low	0.3		0.009	female high, male low	0.4
Ras GTPase-activating-like protein IQGAP2 OS=Mus musculus GN=Iqgap2 PE=1 SV=2	IQGA2_MOUSE	181 kDa	0.00074	female high, male low	0.3		0.001	female high, male low	0.3		0.0011	female high, male low	0.4
Prosaposin OS=Mus musculus GN=Psap PE=4 SV=1	J3QPG5_MOUSE (+3)	61 kDa	0.016	female low, male high	3.2		0.016	female low, male high	3.3		0.012	female low, male high	4.6
Protein Col6a3 OS=Mus musculus GN=Col6a3 PE=4 SV=1	J3QQ16_MOUSE	289 kDa	0.41	[]	1.2		0.42	[]	1.2		0.13	[]	1.4
Kallikrein 1-related peptidase b11 OS=Mus musculus GN=Klk1b11 PE=2 SV=1	K1B11_MOUSE	29 kDa	< 0,00010	female low, male high	4.8		0.00023	female low, male high	5.4		0.0032	female low, male high	3.9
Kallikrein 1-related peptidase b16 OS=Mus musculus GN=Klk1b16 PE=1 SV=2	K1B16_MOUSE	29 kDa	< 0,00010	female low, male high	4.9		0.00044	female low, male high	5.3		0.00015	female low, male high	3.9
Kallikrein 1-related peptidase b21 OS=Mus musculus GN=Klk1b21 PE=2 SV=3	K1B21_MOUSE	29 kDa	< 0,00010	female low, male high	11		0.00037	female low, male high	5.9		< 0,00010	female low, male high	6.7
Kallikrein 1-related peptidase b22 OS=Mus musculus GN=Klk1b22 PE=1 SV=1	K1B22_MOUSE	28 kDa	0.038	female low, male high	6.4		0.045	female low, male high	5.7		0.041	female low, male high	8.5
Kallikrein 1-related peptidase b24 OS=Mus musculus GN=Klk1b24 PE=2 SV=3	K1B24_MOUSE	29 kDa	< 0,00010	female low, male high	5.6		< 0,00010	female low, male high	7.5		< 0,00010	female low, male high	3.7
Kallikrein 1-related peptidase b26 OS=Mus musculus GN=Klk1b26 PE=2 SV=1	K1B26_MOUSE	28 kDa	< 0,00010	female low, male high	6.5		< 0,00010	female low, male high	6.5		< 0,00010	female low, male high	4.5
Kallikrein 1-related peptidase b27 OS=Mus musculus GN=Klk1b27 PE=1 SV=1	K1B27_MOUSE	29 kDa	< 0,00010	female low, male high	23		< 0,00010	female low, male high	23		< 0,00010	female low, male high	7.4
Keratin, type I cytoskeletal 14 OS=Mus musculus GN=Krt14 PE=1 SV=2	K1C14_MOUSE	53 kDa	0.039	female high, male low	0.4		0.17	[]	0.4		0.16	[]	0.5
Keratin, type I cytoskeletal 18 OS=Mus musculus GN=Krt18 PE=1 SV=5	K1C18_MOUSE	48 kDa	0.51	[]	0.8		0.53	[]	0.8		0.94	[]	1
Keratin, type I cytoskeletal 23 OS=Mus musculus GN=Krt23 PE=2 SV=1	K1C23_MOUSE	48 kDa	0.87	[]	1.2		0.87	[]	1.2		0.73	[]	1.5
Kallikrein 1-related peptidase b1 OS=Mus musculus GN=Klk1b1 PE=2 SV=1	K1KB1_MOUSE	29 kDa	< 0,00010	female low, male high	14		< 0,00010	female low, male high	18		< 0,00010	female low, male high	5.3
Kallikrein 1-related peptidase b3 OS=Mus musculus GN=Klk1b3 PE=1 SV=1	K1KB3_MOUSE	29 kDa	< 0,00010	female low, male high	8.7		0.0013	female low, male high	5.6		0.0002	female low, male high	6.1
Kallikrein 1-related peptidase-like b4 OS=Mus musculus GN=Klk1b4 PE=1 SV=1	K1KB4_MOUSE	29 kDa	< 0,00010	female low, male high	6.3		< 0,00010	female low, male high	6.6		0.0021	female low, male high	3.4
Kallikrein 1-related peptidase b5 OS=Mus musculus GN=Klk1b5 PE=2 SV=1	K1KB5_MOUSE	29 kDa	0.022	female high, male low	0.5		0.35	[]	1.3		0.52	[]	1.1
Kallikrein 1-related peptidase b8 OS=Mus musculus GN=Klk1b8 PE=2 SV=1	K1KB8_MOUSE	29 kDa	< 0,00010	female low, male high	12		0.0013	female low, male high	8.1		< 0,00010	female low, male high	8.4
Kallikrein 1-related peptidase b9 OS=Mus musculus GN=Klk1b9 PE=2 SV=1	K1KB9_MOUSE	29 kDa	< 0,00010	female low, male high	15		< 0,00010	female low, male high	15		< 0,00010	female low, male high	8.6
Keratin, type II cytoskeletal 1b OS=Mus musculus GN=Krt77 PE=1 SV=1	K2C1B_MOUSE	61 kDa	0.23	[]	0.5		0.59	[]	0.7		0.55	[]	0.7
Keratin, type II cytoskeletal 1 OS=Mus musculus GN=Krt1 PE=1 SV=4	K2C1_MOUSE	66 kDa	0.045	female high, male low	0.2		0.079	[]	0.2		0.05	[]	0.2
Keratin, type II cytoskeletal 5 OS=Mus musculus GN=Krt5 PE=1 SV=1	K2C5_MOUSE	62 kDa	0.064	[]	0.4		0.022	female high, male low	0.3		0.47	[]	0.7
Keratin, type II cytoskeletal 7 OS=Mus musculus GN=Krt7 PE=1 SV=1	K2C7_MOUSE	51 kDa	0.17	[]	1.4		0.15	[]	1.5		0.064	[]	1.4
Keratin, type II cytoskeletal 8 OS=Mus musculus GN=Krt8 PE=1 SV=4	K2C8_MOUSE	55 kDa	0.027	female high, male low	0.7		0.021	female high, male low	0.7		0.086	[]	0.8
Basigin OS=Mus musculus GN=Bsg PE=1 SV=1	K3W4Q8_MOUSE (+2)	24 kDa	0.066	[]	0		0.069	[]	0		0.095	[]	0
GTP:AMP phosphotransferase AK3, mitochondrial OS=Mus musculus GN=Ak3 PE=1 SV=3	KAD3_MOUSE	25 kDa	0.03	female high, male low	0.4		0.031	female high, male low	0.4		0.028	female high, male low	0.4
cAMP-dependent protein kinase type II-beta regulatory subunit OS=Mus musculus GN=Prkar2b PE=1 SV=3	KAP3_MOUSE	46 kDa	< 0,00010	female high, male low	0		< 0,00010	female high, male low	0		0.00035	female high, male low	0
Creatine kinase B-type OS=Mus musculus GN=Ckb PE=1 SV=1	KCRB_MOUSE	43 kDa	0.0093	female low, male high	3.2		0.0097	female low, male high	3.2		0.017	female low, male high	3.3
Creatine kinase M-type OS=Mus musculus GN=Ckm PE=1 SV=1	KCRM_MOUSE	43 kDa	0.34	[]	0.1		0.34	[]	0.1		0.36	[]	0.3
Creatine kinase U-type, mitochondrial OS=Mus musculus GN=Ckmt1 PE=1 SV=1	KCRU_MOUSE	47 kDa	0.85	[]	1		0.87	[]	1		0.12	[]	1.6
UMP-CMP kinase OS=Mus musculus GN=Cmpk1 PE=1 SV=1	KCY_MOUSE	22 kDa	0.00023	female high, male low	0.2		0.00027	female high, male low	0.2		0.00086	female high, male low	0.2
Kinesin-1 heavy chain OS=Mus musculus GN=Kif5b PE=1 SV=3	KINH_MOUSE	110 kDa	0.0034	female high, male low	0.1		0.0033	female high, male low	0.1		0.0054	female high, male low	0.1
Kelch domain-containing protein 7A OS=Mus musculus GN=Klhdc7a PE=1 SV=3	KLD7A_MOUSE	84 kDa	0.0048	female high, male low	0		0.0058	female high, male low	0		0.011	female high, male low	0
Kallikrein-1 OS=Mus musculus GN=Klk1 PE=1 SV=3	KLK1_MOUSE	29 kDa	0.00013	female high, male low	0.2		< 0,00010	female high, male low	0.1		0.0012	female high, male low	0.3
Ig kappa chain V-II region 26-10 OS=Mus musculus PE=1 SV=1	KV2A7_MOUSE	12 kDa	0.34	[]	0		0.34	[]	0		0.34	[]	0
Laminin subunit alpha-2 OS=Mus musculus GN=Lama2 PE=1 SV=2	LAMA2_MOUSE	344 kDa	< 0,00010	female high, male low	0.04		< 0,00010	female high, male low	0.04		0.0025	female high, male low	0.05
Laminin subunit alpha-5 OS=Mus musculus GN=Lama5 PE=1 SV=4	LAMA5_MOUSE	404 kDa	0.52	[]	1.4		0.53	[]	1.4		0.37	[]	1.8
Laminin subunit beta-2 OS=Mus musculus GN=Lamb2 PE=2 SV=2	LAMB2_MOUSE	197 kDa	0.039	female high, male low	0.3		0.04	female high, male low	0.3		0.089	[]	0.4
LIM and SH3 domain protein 1 OS=Mus musculus GN=Lasp1 PE=1 SV=1	LASP1_MOUSE	30 kDa	0.4	[]	0.4		0.41	[]	0.4		0.41	[]	0.3
L-lactate dehydrogenase B chain OS=Mus musculus GN=Ldhb PE=1 SV=2	LDHB_MOUSE	37 kDa	< 0,00010	female high, male low	0		< 0,00010	female high, male low	0		0.0078	female high, male low	0
Protein LEG1 homolog OS=Mus musculus GN=Leg1 PE=2 SV=2	LEG1H_MOUSE	38 kDa	0.013	female low, male high	7.2		0.014	female low, male high	7.1		0.002	female low, male high	8.4
Galectin-1 OS=Mus musculus GN=Lgals1 PE=1 SV=3	LEG1_MOUSE	15 kDa	0.99	[]	1		0.97	[]	1		0.75	[]	1.4
LETM1 and EF-hand domain-containing protein 1, mitochondrial OS=Mus musculus GN=Letm1 PE=2 SV=1	LETM1_MOUSE	83 kDa	0.48	[]	1.8		0.46	[]	1.8		0.46	[]	1.9
Lactoylglutathione lyase OS=Mus musculus GN=Glo1 PE=1 SV=3	LGUL_MOUSE	21 kDa	0.27	[]	0.4		0.27	[]	0.4		0.66	[]	0.6
Leukotriene A-4 hydrolase OS=Mus musculus GN=Lta4h PE=1 SV=4	LKHA4_MOUSE	69 kDa	0.023	female high, male low	0.09		0.028	female high, male low	0.09		0.0089	female high, male low	0.1
Protein ERGIC-53 OS=Mus musculus GN=Lman1 PE=2 SV=1	LMAN1_MOUSE	58 kDa	0.00043	female high, male low	0.2		0.00059	female high, male low	0.2		0.00051	female high, male low	0.2
Vesicular integral-membrane protein VIP36 OS=Mus musculus GN=Lman2 PE=2 SV=2	LMAN2_MOUSE	40 kDa	0.012	female high, male low	0		0.013	female high, male low	0		0.013	female high, male low	0
Lamin-B1 OS=Mus musculus GN=Lmnb1 PE=1 SV=3	LMNB1_MOUSE	67 kDa	0.02	female high, male low	0		0.017	female high, male low	0		0.032	female high, male low	0
Leucine-rich repeat-containing protein 59 OS=Mus musculus GN=Lrrc59 PE=1 SV=1	LRC59_MOUSE	35 kDa	0.083	[]	0.3		0.086	[]	0.3		0.19	[]	0.4
Ragulator complex protein LAMTOR1 OS=Mus musculus GN=Lamtor1 PE=1 SV=1	LTOR1_MOUSE	18 kDa	0.0039	female low, male high	9.6		0.0043	female low, male high	9.1		0.0016	female low, male high	17
Lumican OS=Mus musculus GN=Lum PE=1 SV=2	LUM_MOUSE	38 kDa	0.37	[]	1.3		0.34	[]	1.3		0.015	female low, male high	2.1
Protein LYRIC OS=Mus musculus GN=Mtdh PE=1 SV=1	LYRIC_MOUSE	64 kDa	0.013	female high, male low	0		0.014	female high, male low	0		0.04	female high, male low	0
Lysosomal alpha-mannosidase OS=Mus musculus GN=Man2b1 PE=2 SV=4	MA2B1_MOUSE	115 kDa	0.0017	female low, male high	2.6		0.0017	female low, male high	2.6		< 0,00010	female low, male high	2.9
Maleylacetoacetate isomerase OS=Mus musculus GN=Gstz1 PE=1 SV=1	MAAI_MOUSE	24 kDa	0.19	[]	0.2		0.19	[]	0.2		0.19	[]	0.2
O-acetyl-ADP-ribose deacetylase MACROD1 OS=Mus musculus GN=Macrod1 PE=1 SV=2	MACD1_MOUSE	35 kDa	0.02	female high, male low	0		0.018	female high, male low	0		0.027	female high, male low	0
NADP-dependent malic enzyme OS=Mus musculus GN=Me1 PE=1 SV=2	MAOX_MOUSE (+1)	64 kDa	0.12	[]	0		0.13	[]	0		0.07	[]	0
Mitochondrial amidoxime reducing component 2 OS=Mus musculus GN=Marc2 PE=1 SV=1	MARC2_MOUSE	38 kDa	0.0044	female high, male low	0.2		0.0046	female high, male low	0.2		0.033	female high, male low	0.3
Matrin-3 OS=Mus musculus GN=Matr3 PE=1 SV=1	MATR3_MOUSE	95 kDa	0.48	[]	0.5		0.49	[]	0.5		0.59	[]	0.6
Methylcrotonoyl-CoA carboxylase subunit alpha, mitochondrial OS=Mus musculus GN=Mccc1 PE=1 SV=2	MCCA_MOUSE	79 kDa	0.098	[]	0.1		0.095	[]	0.1		0.12	[]	0.1
Methylcrotonoyl-CoA carboxylase beta chain, mitochondrial OS=Mus musculus GN=Mccc2 PE=1 SV=1	MCCB_MOUSE	61 kDa	< 0,00010	female high, male low	0		< 0,00010	female high, male low	0		0.00067	female high, male low	0
Multiple coagulation factor deficiency protein 2 homolog OS=Mus musculus GN=Mcfd2 PE=2 SV=1	MCFD2_MOUSE	16 kDa	0.13	[]	0.3		0.13	[]	0.3		0.3	[]	0.4
Malate dehydrogenase, cytoplasmic OS=Mus musculus GN=Mdh1 PE=1 SV=3	MDHC_MOUSE	37 kDa	0.0032	female high, male low	0.5		0.0035	female high, male low	0.5		0.5	[]	0.9
Malate dehydrogenase, mitochondrial OS=Mus musculus GN=Mdh2 PE=1 SV=3	MDHM_MOUSE	36 kDa	0.4	[]	0.8		0.4	[]	0.8		0.45	[]	0.8
Trans-2-enoyl-CoA reductase, mitochondrial OS=Mus musculus GN=Mecr PE=1 SV=2	MECR_MOUSE	40 kDa	0.21	[]	0.2		0.21	[]	0.2		0.39	[]	0.4
Macrophage migration inhibitory factor OS=Mus musculus GN=Mif PE=1 SV=2	MIF_MOUSE	13 kDa	0.1	[]	2.6		0.092	[]	2.7		0.061	[]	3.9
Myosin regulatory light chain 12B OS=Mus musculus GN=Myl12b PE=1 SV=2	ML12B_MOUSE	20 kDa	0.27	[]	1.7		0.29	[]	1.7		0.3	[]	2
Malectin OS=Mus musculus GN=Mlec PE=2 SV=2	MLEC_MOUSE	32 kDa	0.11	[]	0.3		0.11	[]	0.3		0.21	[]	0.4
Myosin regulatory light chain 2, skeletal muscle isoform OS=Mus musculus GN=Mylpf PE=1 SV=3	MLRS_MOUSE	19 kDa	0.41	[]	0.3		0.42	[]	0.3		0.45	[]	0.3
Methylmalonate-semialdehyde dehydrogenase [acylating], mitochondrial OS=Mus musculus GN=Aldh6a1 PE=1 SV=1	MMSA_MOUSE	58 kDa	0.013	female high, male low	0.6		0.015	female high, male low	0.6		0.049	female high, male low	0.7
Moesin OS=Mus musculus GN=Msn PE=1 SV=3	MOES_MOUSE	68 kDa	0.94	[]	0.9		0.68	[]	1.4		0.89	[]	1.1
Mannose-6-phosphate isomerase OS=Mus musculus GN=Mpi PE=2 SV=1	MPI_MOUSE	47 kDa	0.62	[]	0.6		0.62	[]	0.6		0.99	[]	1
Mucin-13 OS=Mus musculus GN=Muc13 PE=2 SV=1	MUC13_MOUSE	59 kDa	0.99	[]	1		1	[]	1		0.93	[]	0.9
Murinoglobulin-1 OS=Mus musculus GN=Mug1 PE=1 SV=3	MUG1_MOUSE	165 kDa	0.39	[]	2.9		0.39	[]	2.9		0.52	[]	2.1
Major urinary protein 5 OS=Mus musculus GN=Mup5 PE=2 SV=1	MUP5_MOUSE	21 kDa	0.011	female high, male low	0		0.012	female high, male low	0		0.041	female high, male low	0
Methylmalonyl-CoA mutase, mitochondrial OS=Mus musculus GN=Mut PE=1 SV=2	MUTA_MOUSE	83 kDa	0.35	[]	0.3		0.35	[]	0.3		0.27	[]	0.2
Myeloid-derived growth factor OS=Mus musculus GN=Mydgf PE=1 SV=1	MYDGF_MOUSE	18 kDa	0.37	[]	0.4		0.36	[]	0.4		0.67	[]	0.6
Myosin-1 OS=Mus musculus GN=Myh1 PE=2 SV=1	MYH1_MOUSE	223 kDa	0.64	[]	0.5		0.56	[]	0.4		0.63	[]	0.5
Myosin-4 OS=Mus musculus GN=Myh4 PE=1 SV=1	MYH4_MOUSE	223 kDa	0.57	[]	0.4		0.59	[]	0.4		0.54	[]	0.4
Myosin-9 OS=Mus musculus GN=Myh9 PE=1 SV=4	MYH9_MOUSE	226 kDa	0.015	female high, male low	0.7		0.0008	female high, male low	0.4		0.54	[]	0.9
Nascent polypeptide-associated complex subunit alpha, muscle-specific form OS=Mus musculus GN=Naca PE=1 SV=2	NACAM_MOUSE	220 kDa	0.062	[]	0.5		0.067	[]	0.5		0.23	[]	0.7
Alpha-N-acetylgalactosaminidase OS=Mus musculus GN=Naga PE=2 SV=2	NAGAB_MOUSE	47 kDa	0.35	[]	0.6		0.35	[]	0.6		0.79	[]	0.9
Neurocalcin-delta OS=Mus musculus GN=Ncald PE=1 SV=4	NCALD_MOUSE	22 kDa	0.018	female high, male low	0		0.022	female high, male low	0		0.02	female high, male low	0
NADH dehydrogenase [ubiquinone] 1 alpha subcomplex subunit 3 OS=Mus musculus GN=Ndufa3 PE=1 SV=1	NDUA3_MOUSE	9 kDa	0.34	[]	0		0.34	[]	0		0.34	[]	0
Cytochrome c oxidase subunit NDUFA4 OS=Mus musculus GN=Ndufa4 PE=1 SV=2	NDUA4_MOUSE	9 kDa	0.26	[]	0.5		0.26	[]	0.5		0.6	[]	0.7
NADH dehydrogenase [ubiquinone] 1 alpha subcomplex subunit 8 OS=Mus musculus GN=Ndufa8 PE=1 SV=3	NDUA8_MOUSE	20 kDa	0.94	[]	1		0.95	[]	1		0.67	[]	1.2
NADH dehydrogenase [ubiquinone] 1 alpha subcomplex subunit 9, mitochondrial OS=Mus musculus GN=Ndufa9 PE=1 SV=2	NDUA9_MOUSE	43 kDa	0.14	[]	3.3		0.13	[]	3.4		0.098	[]	3.5
NADH dehydrogenase [ubiquinone] 1 alpha subcomplex subunit 10, mitochondrial OS=Mus musculus GN=Ndufa10 PE=1 SV=1	NDUAA_MOUSE	41 kDa	0.46	[]	0.6		0.46	[]	0.6		0.96	[]	1
NADH dehydrogenase [ubiquinone] 1 alpha subcomplex subunit 12 OS=Mus musculus GN=Ndufa12 PE=2 SV=2	NDUAC_MOUSE	17 kDa	0.024	female high, male low	0.2		0.027	female high, male low	0.2		0.019	female high, male low	0.2
NADH dehydrogenase [ubiquinone] 1 alpha subcomplex subunit 13 OS=Mus musculus GN=Ndufa13 PE=1 SV=3	NDUAD_MOUSE	17 kDa	0.028	female high, male low	0		0.031	female high, male low	0		0.015	female high, male low	0
NADH dehydrogenase [ubiquinone] 1 beta subcomplex subunit 4 OS=Mus musculus GN=Ndufb4 PE=1 SV=3	NDUB4_MOUSE	15 kDa	0.21	[]	0.4		0.21	[]	0.4		0.41	[]	0.5
NADH dehydrogenase [ubiquinone] 1 beta subcomplex subunit 8, mitochondrial OS=Mus musculus GN=Ndufb8 PE=1 SV=1	NDUB8_MOUSE	22 kDa	0.062	[]	0		0.064	[]	0		0.11	[]	0
NADH dehydrogenase [ubiquinone] 1 beta subcomplex subunit 9 OS=Mus musculus GN=Ndufb9 PE=1 SV=3	NDUB9_MOUSE	22 kDa	0.38	[]	0.4		0.38	[]	0.4		0.61	[]	0.6
NADH-ubiquinone oxidoreductase 75 kDa subunit, mitochondrial OS=Mus musculus GN=Ndufs1 PE=1 SV=2	NDUS1_MOUSE	80 kDa	0.12	[]	0.6		0.12	[]	0.6		0.43	[]	0.7
NADH dehydrogenase [ubiquinone] iron-sulfur protein 2, mitochondrial OS=Mus musculus GN=Ndufs2 PE=1 SV=1	NDUS2_MOUSE	53 kDa	0.008	female high, male low	0		0.0088	female high, male low	0		0.0037	female high, male low	0
NADH dehydrogenase [ubiquinone] iron-sulfur protein 3, mitochondrial OS=Mus musculus GN=Ndufs3 PE=1 SV=2	NDUS3_MOUSE	30 kDa	0.067	[]	0.3		0.062	[]	0.3		0.13	[]	0.4
NADH dehydrogenase [ubiquinone] iron-sulfur protein 6, mitochondrial OS=Mus musculus GN=Ndufs6 PE=1 SV=2	NDUS6_MOUSE	13 kDa	0.69	[]	0.6		0.67	[]	0.6		0.74	[]	0.6
NADH dehydrogenase [ubiquinone] iron-sulfur protein 7, mitochondrial OS=Mus musculus GN=Ndufs7 PE=1 SV=1	NDUS7_MOUSE	25 kDa	0.74	[]	1.2		0.76	[]	1.2		0.79	[]	1.2
NADH dehydrogenase [ubiquinone] iron-sulfur protein 8, mitochondrial OS=Mus musculus GN=Ndufs8 PE=1 SV=1	NDUS8_MOUSE	24 kDa	0.95	[]	1		0.94	[]	1		0.48	[]	1.4
NADH dehydrogenase [ubiquinone] flavoprotein 1, mitochondrial OS=Mus musculus GN=Ndufv1 PE=1 SV=1	NDUV1_MOUSE	51 kDa	0.0091	female high, male low	0.2		0.009	female high, male low	0.2		0.021	female high, male low	0.2
E3 ubiquitin-protein ligase NEDD4 OS=Mus musculus GN=Nedd4 PE=1 SV=3	NEDD4_MOUSE	103 kDa	0.91	[]	1.1		0.92	[]	1.1		0.31	[]	2.5
Neprilysin OS=Mus musculus GN=Mme PE=1 SV=3	NEP_MOUSE	86 kDa	0.0035	female low, male high	2.7		0.0039	female low, male high	2.7		0.017	female low, male high	3.1
Beta-nerve growth factor OS=Mus musculus GN=Ngf PE=1 SV=2	NGF_MOUSE (+1)	27 kDa	0.0028	female low, male high	20		0.0029	female low, male high	20		0.0057	female low, male high	4.7
H/ACA ribonucleoprotein complex subunit 2 OS=Mus musculus GN=Nhp2 PE=2 SV=1	NHP2_MOUSE	17 kDa	0.17	[]	0		0.18	[]	0		0.17	[]	0
Na(+)/H(+) exchange regulatory cofactor NHE-RF1 OS=Mus musculus GN=Slc9a3r1 PE=1 SV=3	NHRF1_MOUSE	39 kDa	0.34	[]	0		0.34	[]	0		0.34	[]	0
Niban-like protein 1 OS=Mus musculus GN=Fam129b PE=2 SV=2	NIBL1_MOUSE	85 kDa	0.24	[]	0.3		0.23	[]	0.3		0.24	[]	0.3
Nidogen-1 OS=Mus musculus GN=Nid1 PE=1 SV=2	NID1_MOUSE	137 kDa	0.032	female high, male low	0.2		0.038	female high, male low	0.2		0.042	female high, male low	0.3
Nidogen-2 OS=Mus musculus GN=Nid2 PE=1 SV=2	NID2_MOUSE	154 kDa	0.084	[]	0.1		0.092	[]	0.1		0.06	[]	0.1
Protein NipSnap homolog 2 OS=Mus musculus GN=Gbas PE=2 SV=1	NIPS2_MOUSE (+1)	33 kDa	0.096	[]	0.5		0.099	[]	0.5		0.4	[]	0.7
Omega-amidase NIT2 OS=Mus musculus GN=Nit2 PE=1 SV=1	NIT2_MOUSE	31 kDa	0.0019	female high, male low	0		0.002	female high, male low	0		0.014	female high, male low	0
NAD(P)H-hydrate epimerase OS=Mus musculus GN=Apoa1bp PE=1 SV=1	NNRE_MOUSE	31 kDa	0.0048	female high, male low	0.3		0.005	female high, male low	0.3		0.081	[]	0.5
NAD(P) transhydrogenase, mitochondrial OS=Mus musculus GN=Nnt PE=1 SV=2	NNTM_MOUSE	114 kDa	0.0001	female high, male low	0.05		0.0001	female high, male low	0.05		0.0011	female high, male low	0.05
Nodal modulator 1 OS=Mus musculus GN=Nomo1 PE=1 SV=1	NOMO1_MOUSE	133 kDa	0.34	[]	0		0.34	[]	0		0.34	[]	0
Nucleolar protein 58 OS=Mus musculus GN=Nop58 PE=1 SV=1	NOP58_MOUSE	60 kDa	0.22	[]	0.3		0.21	[]	0.3		0.29	[]	0.4
Nucleosome assembly protein 1-like 4 OS=Mus musculus GN=Nap1l4 PE=1 SV=1	NP1L4_MOUSE	43 kDa	0.099	[]	0.3		0.1	[]	0.3		0.16	[]	0.3
Nucleophosmin OS=Mus musculus GN=Npm1 PE=1 SV=1	NPM_MOUSE (+1)	33 kDa	0.21	[]	0.4		0.21	[]	0.4		0.071	[]	0.2
Vesicle-fusing ATPase OS=Mus musculus GN=Nsf PE=1 SV=2	NSF_MOUSE	83 kDa	< 0,00010	female high, male low	0		< 0,00010	female high, male low	0		< 0,00010	female high, male low	0
Nucleobindin-2 OS=Mus musculus GN=Nucb2 PE=1 SV=2	NUCB2_MOUSE (+1)	50 kDa	0.12	[]	0.7		0.12	[]	0.7		0.098	[]	0.6
Nucleolin OS=Mus musculus GN=Ncl PE=1 SV=2	NUCL_MOUSE	77 kDa	0.033	female high, male low	0.2		0.039	female high, male low	0.2		0.035	female high, male low	0.2
Protein Serpinb9 OS=Mus musculus GN=Serpinb9 PE=2 SV=1	O08797_MOUSE	42 kDa	0.019	female high, male low	0		0.022	female high, male low	0		0.011	female high, male low	0
Ornithine aminotransferase, mitochondrial OS=Mus musculus GN=Oat PE=1 SV=1	OAT_MOUSE	48 kDa	0.008	female high, male low	0.07		0.0089	female high, male low	0.07		0.0066	female high, male low	0.09
Lipoamide acyltransferase component of branched-chain alpha-keto acid dehydrogenase complex, mitochondrial OS=Mus musculus GN=Dbt PE=1 SV=2	ODB2_MOUSE	53 kDa	0.13	[]	0.1		0.14	[]	0.1		0.11	[]	0.2
2-oxoisovalerate dehydrogenase subunit alpha, mitochondrial OS=Mus musculus GN=Bckdha PE=1 SV=1	ODBA_MOUSE	50 kDa	0.34	[]	0		0.34	[]	0		0.34	[]	0
Dihydrolipoyllysine-residue acetyltransferase component of pyruvate dehydrogenase complex, mitochondrial OS=Mus musculus GN=Dlat PE=1 SV=2	ODP2_MOUSE	68 kDa	0.046	female high, male low	0.4		0.043	female high, male low	0.4		0.087	[]	0.4
Pyruvate dehydrogenase E1 component subunit alpha, somatic form, mitochondrial OS=Mus musculus GN=Pdha1 PE=1 SV=1	ODPA_MOUSE	43 kDa	0.054	[]	0.2		0.049	female high, male low	0.2		0.043	female high, male low	0.3
Pyruvate dehydrogenase E1 component subunit beta, mitochondrial OS=Mus musculus GN=Pdhb PE=1 SV=1	ODPB_MOUSE	39 kDa	0.00082	female high, male low	0.3		0.00074	female high, male low	0.3		0.011	female high, male low	0.3
5-oxoprolinase OS=Mus musculus GN=Oplah PE=2 SV=1	OPLA_MOUSE	138 kDa	0.67	[]	0.7		0.66	[]	0.7		0.89	[]	1.1
Dolichyl-diphosphooligosaccharide--protein glycosyltransferase 48 kDa subunit OS=Mus musculus GN=Ddost PE=1 SV=2	OST48_MOUSE	49 kDa	0.3	[]	0.5		0.3	[]	0.5		0.73	[]	0.8
Ubiquitin thioesterase OTUB1 OS=Mus musculus GN=Otub1 PE=1 SV=2	OTUB1_MOUSE	31 kDa	0.26	[]	0.4		0.26	[]	0.4		0.43	[]	0.5
Pyrroline-5-carboxylate reductase 1, mitochondrial OS=Mus musculus GN=Pycr1 PE=2 SV=1	P5CR1_MOUSE	32 kDa	< 0,00010	female high, male low	0.08		< 0,00010	female high, male low	0.08		< 0,00010	female high, male low	0.09
Pyrroline-5-carboxylate reductase 3 OS=Mus musculus GN=Pycrl PE=2 SV=2	P5CR3_MOUSE	29 kDa	0.19	[]	0		0.19	[]	0		0.2	[]	0
Polyadenylate-binding protein 1 OS=Mus musculus GN=Pabpc1 PE=1 SV=2	PABP1_MOUSE	71 kDa	0.015	female high, male low	0.3		0.019	female high, male low	0.3		0.0056	female high, male low	0.4
Protein kinase C and casein kinase substrate in neurons protein 2 OS=Mus musculus GN=Pacsin2 PE=1 SV=1	PACN2_MOUSE	56 kDa	0.2	[]	0		0.2	[]	0		0.19	[]	0
Protein-arginine deiminase type-2 OS=Mus musculus GN=Padi2 PE=1 SV=2	PADI2_MOUSE	76 kDa	0.00033	female high, male low	0.03		0.00039	female high, male low	0.03		0.0001	female high, male low	0.04
Serine/threonine-protein kinase PAK 2 OS=Mus musculus GN=Pak2 PE=1 SV=1	PAK2_MOUSE	58 kDa	0.26	[]	0.4		0.25	[]	0.4		0.41	[]	0.4
Bifunctional 3'-phosphoadenosine 5'-phosphosulfate synthase 1 OS=Mus musculus GN=Papss1 PE=1 SV=1	PAPS1_MOUSE	71 kDa	0.53	[]	0.5		0.53	[]	0.5		0.53	[]	0.5
Alpha-parvin OS=Mus musculus GN=Parva PE=1 SV=1	PARVA_MOUSE (+1)	42 kDa	0.0027	female high, male low	0		0.0034	female high, male low	0		0.0096	female high, male low	0
Poly(rC)-binding protein 1 OS=Mus musculus GN=Pcbp1 PE=1 SV=1	PCBP1_MOUSE	37 kDa	0.11	[]	0.4		0.11	[]	0.4		0.35	[]	0.7
Propionyl-CoA carboxylase alpha chain, mitochondrial OS=Mus musculus GN=Pcca PE=1 SV=2	PCCA_MOUSE	80 kDa	0.002	female high, male low	0.3		0.0024	female high, male low	0.3		0.032	female high, male low	0.4
Propionyl-CoA carboxylase beta chain, mitochondrial OS=Mus musculus GN=Pccb PE=1 SV=2	PCCB_MOUSE	58 kDa	0.0054	female high, male low	0.2		0.006	female high, male low	0.2		0.017	female high, male low	0.3
Phosphoenolpyruvate carboxykinase, cytosolic [GTP] OS=Mus musculus GN=Pck1 PE=2 SV=1	PCKGC_MOUSE	69 kDa	0.17	[]	0		0.17	[]	0		0.19	[]	0
Phosphoenolpyruvate carboxykinase [GTP], mitochondrial OS=Mus musculus GN=Pck2 PE=1 SV=1	PCKGM_MOUSE	71 kDa	0.013	female high, male low	0.3		0.014	female high, male low	0.3		0.13	[]	0.5
PCTP-like protein OS=Mus musculus GN=Stard10 PE=1 SV=1	PCTL_MOUSE	33 kDa	0.48	[]	0.6		0.47	[]	0.6		0.83	[]	0.9
Programmed cell death protein 4 OS=Mus musculus GN=Pdcd4 PE=1 SV=1	PDCD4_MOUSE	52 kDa	0.02	female high, male low	0.1		0.021	female high, male low	0.1		0.04	female high, male low	0.1
Protein disulfide-isomerase OS=Mus musculus GN=P4hb PE=1 SV=2	PDIA1_MOUSE	57 kDa	0.0065	female high, male low	0.5		0.0063	female high, male low	0.5		0.29	[]	0.8
Protein disulfide-isomerase A3 OS=Mus musculus GN=Pdia3 PE=1 SV=2	PDIA3_MOUSE	57 kDa	0.17	[]	0.7		0.18	[]	0.7		0.18	[]	0.6
Protein disulfide-isomerase A4 OS=Mus musculus GN=Pdia4 PE=1 SV=3	PDIA4_MOUSE	72 kDa	0.12	[]	0.6		0.13	[]	0.6		0.44	[]	0.7
PDZ and LIM domain protein 1 OS=Mus musculus GN=Pdlim1 PE=2 SV=4	PDLI1_MOUSE (+1)	36 kDa	0.97	[]	1.1		0.97	[]	1.1		0.88	[]	0.8
Pyridoxal kinase OS=Mus musculus GN=Pdxk PE=1 SV=1	PDXK_MOUSE	35 kDa	0.24	[]	0.6		0.24	[]	0.6		0.17	[]	0.5
Phosphatidylethanolamine-binding protein 1 OS=Mus musculus GN=Pebp1 PE=1 SV=3	PEBP1_MOUSE	21 kDa	0.0005	female high, male low	0.1		0.00044	female high, male low	0.1		0.0053	female high, male low	0.2
Xaa-Pro dipeptidase OS=Mus musculus GN=Pepd PE=2 SV=3	PEPD_MOUSE	55 kDa	0.2	[]	0		0.21	[]	0		0.15	[]	0
Phosphoglycerate mutase 1 OS=Mus musculus GN=Pgam1 PE=1 SV=3	PGAM1_MOUSE	29 kDa	0.017	female high, male low	0.4		0.019	female high, male low	0.4		0.022	female high, male low	0.5
Phosphoglycerate kinase 1 OS=Mus musculus GN=Pgk1 PE=1 SV=4	PGK1_MOUSE	45 kDa	0.029	female high, male low	0.7		0.034	female high, male low	0.7		0.7	[]	0.9
Phosphoglucomutase-1 OS=Mus musculus GN=Pgm1 PE=1 SV=4	PGM1_MOUSE	61 kDa	0.026	female high, male low	0.2		0.025	female high, male low	0.2		0.046	female high, male low	0.2
Phosphoglycolate phosphatase OS=Mus musculus GN=Pgp PE=1 SV=1	PGP_MOUSE	35 kDa	0.0014	female high, male low	0		0.0016	female high, male low	0		0.0024	female high, male low	0
Membrane-associated progesterone receptor component 1 OS=Mus musculus GN=Pgrmc1 PE=1 SV=4	PGRC1_MOUSE	22 kDa	0.11	[]	0.2		0.11	[]	0.2		0.11	[]	0.3
Membrane-associated progesterone receptor component 2 OS=Mus musculus GN=Pgrmc2 PE=1 SV=2	PGRC2_MOUSE	23 kDa	0.0015	female high, male low	0		0.0014	female high, male low	0		0.01	female high, male low	0
Biglycan OS=Mus musculus GN=Bgn PE=2 SV=1	PGS1_MOUSE	42 kDa	0.044	female low, male high	5.8		0.046	female low, male high	5.6		0.051	[]	6.5
Decorin OS=Mus musculus GN=Dcn PE=2 SV=1	PGS2_MOUSE	40 kDa	0.85	[]	1.1		0.85	[]	1.1		0.75	[]	1.2
Prohibitin-2 OS=Mus musculus GN=Phb2 PE=1 SV=1	PHB2_MOUSE	33 kDa	0.22	[]	0.6		0.23	[]	0.6		0.32	[]	0.6
Prohibitin OS=Mus musculus GN=Phb PE=1 SV=1	PHB_MOUSE	30 kDa	0.00093	female high, male low	0.1		0.0011	female high, male low	0.1		0.011	female high, male low	0.2
Prolactin-inducible protein homolog OS=Mus musculus GN=Pip PE=2 SV=3	PIP_MOUSE	17 kDa	< 0,00010	female high, male low	0		< 0,00010	female high, male low	0		< 0,00010	female high, male low	0
Junction plakoglobin OS=Mus musculus GN=Jup PE=1 SV=3	PLAK_MOUSE	82 kDa	1	[]	1		0.98	[]	1		0.57	[]	1.2
Phospholipase A-2-activating protein OS=Mus musculus GN=Plaa PE=1 SV=4	PLAP_MOUSE	87 kDa	0.34	[]	0		0.34	[]	0		0.34	[]	0
1-phosphatidylinositol 4,5-bisphosphate phosphodiesterase epsilon-1 OS=Mus musculus GN=Plce1 PE=1 SV=3	PLCE1_MOUSE (+1)	255 kDa	0.98	[]	1		0.98	[]	1		0.82	[]	0.7
Perilipin-3 OS=Mus musculus GN=Plin3 PE=1 SV=1	PLIN3_MOUSE	47 kDa	0.81	[]	0.9		0.79	[]	0.9		0.36	[]	1.5
Plasminogen OS=Mus musculus GN=Plg PE=1 SV=3	PLMN_MOUSE	91 kDa	0.15	[]	0		0.16	[]	0		0.17	[]	0
Plastin-2 OS=Mus musculus GN=Lcp1 PE=1 SV=4	PLSL_MOUSE	70 kDa	< 0,00010	female high, male low	0.1		0.0001	female high, male low	0.1		< 0,00010	female high, male low	0.1
Phosphomannomutase 2 OS=Mus musculus GN=Pmm2 PE=1 SV=1	PMM2_MOUSE	28 kDa	0.0071	female high, male low	0		0.0073	female high, male low	0		0.0057	female high, male low	0
Serum paraoxonase/lactonase 3 OS=Mus musculus GN=Pon3 PE=1 SV=2	PON3_MOUSE	39 kDa	0.0062	female high, male low	0.1		0.0053	female high, male low	0.1		0.0013	female high, male low	0.1
Serine/threonine-protein phosphatase PP1-alpha catalytic subunit OS=Mus musculus GN=Ppp1ca PE=1 SV=1	PP1A_MOUSE	38 kDa	0.3	[]	0.6		0.3	[]	0.6		0.9	[]	0.9
Serine/threonine-protein phosphatase 2A catalytic subunit alpha isoform OS=Mus musculus GN=Ppp2ca PE=1 SV=1	PP2AA_MOUSE	36 kDa	0.039	female high, male low	0		0.042	female high, male low	0		0.03	female high, male low	0
Prolyl endopeptidase OS=Mus musculus GN=Prep PE=2 SV=1	PPCE_MOUSE	81 kDa	0.0092	female high, male low	0.2		0.0091	female high, male low	0.2		0.039	female high, male low	0.3
Peptidyl-prolyl cis-trans isomerase A OS=Mus musculus GN=Ppia PE=1 SV=2	PPIA_MOUSE	18 kDa	0.0089	female high, male low	0.3		0.0081	female high, male low	0.3		0.0051	female high, male low	0.2
Peptidyl-prolyl cis-trans isomerase B OS=Mus musculus GN=Ppib PE=1 SV=2	PPIB_MOUSE	24 kDa	0.93	[]	1		0.95	[]	1		0.43	[]	1.2
Palmitoyl-protein thioesterase 1 OS=Mus musculus GN=Ppt1 PE=2 SV=2	PPT1_MOUSE	34 kDa	0.18	[]	0.4		0.18	[]	0.4		0.4	[]	0.6
PRA1 family protein 3 OS=Mus musculus GN=Arl6ip5 PE=1 SV=2	PRAF3_MOUSE	22 kDa	0.95	[]	1.1		0.95	[]	1.1		0.98	[]	1
Peroxiredoxin-1 OS=Mus musculus GN=Prdx1 PE=1 SV=1	PRDX1_MOUSE	22 kDa	0.01	female high, male low	0.5		0.012	female high, male low	0.5		0.011	female high, male low	0.4
Peroxiredoxin-2 OS=Mus musculus GN=Prdx2 PE=1 SV=3	PRDX2_MOUSE	22 kDa	0.0019	female high, male low	0.4		0.0015	female high, male low	0.4		0.11	[]	0.7
Thioredoxin-dependent peroxide reductase, mitochondrial OS=Mus musculus GN=Prdx3 PE=1 SV=1	PRDX3_MOUSE	28 kDa	0.026	female high, male low	0.2		0.028	female high, male low	0.2		0.049	female high, male low	0.3
Peroxiredoxin-6 OS=Mus musculus GN=Prdx6 PE=1 SV=3	PRDX6_MOUSE	25 kDa	0.93	[]	1		0.91	[]	1		0.68	[]	1.1
Prolargin OS=Mus musculus GN=Prelp PE=1 SV=2	PRELP_MOUSE	43 kDa	0.0019	female high, male low	0		0.002	female high, male low	0		0.0033	female high, male low	0
Profilin-1 OS=Mus musculus GN=Pfn1 PE=1 SV=2	PROF1_MOUSE	15 kDa	0.44	[]	0.7		0.44	[]	0.7		0.53	[]	0.8
Protein PRRC1 OS=Mus musculus GN=Prrc1 PE=2 SV=1	PRRC1_MOUSE	46 kDa	0.08	[]	0		0.084	[]	0		0.055	[]	0
Serine protease 27 OS=Mus musculus GN=Prss27 PE=2 SV=1	PRS27_MOUSE	36 kDa	0.64	[]	0.5		0.66	[]	0.5		0.58	[]	0.4
Parvalbumin alpha OS=Mus musculus GN=Pvalb PE=1 SV=3	PRVA_MOUSE	12 kDa	0.84	[]	0.8		0.87	[]	0.9		0.96	[]	1
Proteasome subunit alpha type-1 OS=Mus musculus GN=Psma1 PE=1 SV=1	PSA1_MOUSE	30 kDa	0.03	female high, male low	0.2		0.026	female high, male low	0.2		0.056	[]	0.2
Proteasome subunit alpha type-3 OS=Mus musculus GN=Psma3 PE=1 SV=3	PSA3_MOUSE	28 kDa	0.026	female high, male low	0		0.025	female high, male low	0		0.02	female high, male low	0
Proteasome subunit alpha type-4 OS=Mus musculus GN=Psma4 PE=1 SV=1	PSA4_MOUSE	29 kDa	0.099	[]	0.3		0.1	[]	0.3		0.17	[]	0.3
Proteasome subunit alpha type-5 OS=Mus musculus GN=Psma5 PE=1 SV=1	PSA5_MOUSE	26 kDa	0.036	female high, male low	0.3		0.037	female high, male low	0.3		0.16	[]	0.4
Proteasome subunit alpha type-7 OS=Mus musculus GN=Psma7 PE=1 SV=1	PSA7_MOUSE	28 kDa	0.047	female high, male low	0.2		0.049	female high, male low	0.2		0.12	[]	0.3
Puromycin-sensitive aminopeptidase OS=Mus musculus GN=Npepps PE=1 SV=2	PSA_MOUSE	103 kDa	0.19	[]	0.3		0.2	[]	0.3		0.39	[]	0.5
Proteasome subunit beta type-4 OS=Mus musculus GN=Psmb4 PE=1 SV=1	PSB4_MOUSE	29 kDa	0.16	[]	0.2		0.16	[]	0.2		0.25	[]	0.2
Proteasome subunit beta type-7 OS=Mus musculus GN=Psmb7 PE=1 SV=1	PSB7_MOUSE	30 kDa	0.062	[]	0		0.063	[]	0		0.06	[]	0
26S proteasome non-ATPase regulatory subunit 11 OS=Mus musculus GN=Psmd11 PE=1 SV=3	PSD11_MOUSE	47 kDa	0.92	[]	1.2		0.91	[]	1.2		0.99	[]	1
26S proteasome non-ATPase regulatory subunit 1 OS=Mus musculus GN=Psmd1 PE=1 SV=1	PSMD1_MOUSE	106 kDa	0.14	[]	0.3		0.14	[]	0.3		0.17	[]	0.3
26S proteasome non-ATPase regulatory subunit 2 OS=Mus musculus GN=Psmd2 PE=1 SV=1	PSMD2_MOUSE	100 kDa	0.16	[]	0		0.16	[]	0		0.23	[]	0
26S proteasome non-ATPase regulatory subunit 5 OS=Mus musculus GN=Psmd5 PE=1 SV=4	PSMD5_MOUSE	56 kDa	0.086	[]	0.2		0.08	[]	0.2		0.16	[]	0.2
Prothymosin alpha OS=Mus musculus GN=Ptma PE=1 SV=2	PTMA_MOUSE	12 kDa	0.019	female high, male low	0.2		0.021	female high, male low	0.2		0.015	female high, male low	0.2
Polymerase I and transcript release factor OS=Mus musculus GN=Ptrf PE=1 SV=1	PTRF_MOUSE	44 kDa	0.14	[]	0.5		0.14	[]	0.5		0.63	[]	0.8
Bifunctional purine biosynthesis protein PURH OS=Mus musculus GN=Atic PE=1 SV=2	PUR9_MOUSE	64 kDa	0.29	[]	0.4		0.3	[]	0.4		0.4	[]	0.4
Adenylosuccinate synthetase isozyme 2 OS=Mus musculus GN=Adss PE=1 SV=2	PURA2_MOUSE	50 kDa	0.66	[]	1.7		0.64	[]	1.7		0.41	[]	2.7
Transcriptional activator protein Pur-alpha OS=Mus musculus GN=Pura PE=1 SV=1	PURA_MOUSE	35 kDa	0.82	[]	0.9		0.85	[]	0.9		0.96	[]	1
Peroxisomal membrane protein 2 OS=Mus musculus GN=Pxmp2 PE=2 SV=2	PXMP2_MOUSE	22 kDa	0.46	[]	4.6		0.46	[]	4.7		0.41	[]	7.9
Glycogen phosphorylase, brain form OS=Mus musculus GN=Pygb PE=1 SV=3	PYGB_MOUSE	97 kDa	0.13	[]	0.6		0.13	[]	0.6		0.34	[]	0.7
Myomesin 2 OS=Mus musculus GN=Myom2 PE=2 SV=1	Q14BI5_MOUSE	165 kDa	0.34	[]	0		0.34	[]	0		0.34	[]	0
Heterogeneous nuclear ribonucleoprotein A/B OS=Mus musculus GN=Hnrnpab PE=1 SV=1	Q20BD0_MOUSE (+2)	36 kDa	0.026	female high, male low	0.4		0.03	female high, male low	0.4		0.073	[]	0.4
Protein disulfide-isomerase A6 OS=Mus musculus GN=Pdia6 PE=2 SV=1	Q3TML0_MOUSE	49 kDa	0.19	[]	1.5		0.19	[]	1.5		0.13	[]	1.7
Arginine-rich, mutated in early stage tumors, isoform CRA_b OS=Mus musculus GN=Manf PE=1 SV=1	Q3TMX5_MOUSE	20 kDa	0.51	[]	1.3		0.56	[]	1.3		0.17	[]	1.8
Secretory carrier-associated membrane protein 1 OS=Mus musculus GN=Scamp1 PE=2 SV=1	Q3TSA8_MOUSE (+1)	32 kDa	0.48	[]	0.8		0.5	[]	0.8		0.44	[]	1.2
Heat shock 70 kDa protein 4 OS=Mus musculus GN=Hspa4 PE=1 SV=1	Q3U2G2_MOUSE	94 kDa	0.00081	female high, male low	0.2		0.0011	female high, male low	0.2		0.0026	female high, male low	0.3
4-trimethylaminobutyraldehyde dehydrogenase OS=Mus musculus GN=Aldh9a1 PE=1 SV=1	Q3U367_MOUSE	56 kDa	0.0038	female high, male low	0.09		0.0046	female high, male low	0.09		0.00061	female high, male low	0.1
Ubiquitin carboxyl-terminal hydrolase 5 OS=Mus musculus GN=Usp5 PE=1 SV=1	Q3U4W8_MOUSE (+1)	93 kDa	0.26	[]	0.6		0.26	[]	0.6		0.46	[]	0.6
DEAD (Asp-Glu-Ala-Asp) box polypeptide 17, isoform CRA_a OS=Mus musculus GN=Ddx17 PE=2 SV=1	Q3U741_MOUSE	73 kDa	0.15	[]	0.5		0.43	[]	0.6		0.44	[]	0.6
X-prolyl aminopeptidase (Aminopeptidase P) 1, soluble, isoform CRA_b OS=Mus musculus GN=Xpnpep1 PE=2 SV=1	Q3UE92_MOUSE (+1)	75 kDa	0.42	[]	0.6		0.42	[]	0.6		0.85	[]	0.9
UDP-N-acetylhexosamine pyrophosphorylase OS=Mus musculus GN=Uap1 PE=2 SV=1	Q3UHZ7_MOUSE (+2)	59 kDa	0.0014	female high, male low	0		0.0018	female high, male low	0		< 0,00010	female high, male low	0
Mast cell protease 4 OS=Mus musculus GN=Mcpt4 PE=2 SV=1	Q3UN88_MOUSE	27 kDa	0.2	[]	0		0.2	[]	0		0.19	[]	0
3-mercaptopyruvate sulfurtransferase OS=Mus musculus GN=Mpst PE=1 SV=1	Q3UW66_MOUSE (+1)	33 kDa	0.022	female high, male low	0		0.025	female high, male low	0		0.015	female high, male low	0
ATP-citrate synthase OS=Mus musculus GN=Acly PE=1 SV=1	Q3V117_MOUSE	121 kDa	0.0068	female high, male low	0.2		0.0097	female high, male low	0.2		0.0051	female high, male low	0.3
Protein Trpm3 OS=Mus musculus GN=Trpm3 PE=2 SV=1	Q5F4S8_MOUSE (+2)	195 kDa	0.63	[]	0.6		0.64	[]	0.6		0.66	[]	0.6
Adapter molecule crk OS=Mus musculus GN=Crk PE=1 SV=2	Q5ND50_MOUSE	29 kDa	0.09	[]	0		0.089	[]	0		0.074	[]	0
Clathrin interactor 1 OS=Mus musculus GN=Clint1 PE=1 SV=1	Q5SUH7_MOUSE (+1)	68 kDa	0.049	female high, male low	0.2		0.05	female high, male low	0.2		0.13	[]	0.3
Protein Lpo OS=Mus musculus GN=Lpo PE=4 SV=1	Q5SW46_MOUSE	80 kDa	< 0,00010	female high, male low	0.08		< 0,00010	female high, male low	0.08		< 0,00010	female high, male low	0.1
Ras-related protein Rab-1A OS=Mus musculus GN=Rab1 PE=3 SV=1	Q5SW88_MOUSE	22 kDa	0.0087	female high, male low	0.4		0.0092	female high, male low	0.4		0.018	female high, male low	0.5
Clathrin heavy chain OS=Mus musculus GN=Cltc PE=1 SV=1	Q5SXR6_MOUSE	192 kDa	0.24	[]	0.8		0.26	[]	0.8		0.9	[]	1
60S ribosomal protein L10a OS=Mus musculus GN=Rpl10a PE=1 SV=1	Q5XJF6_MOUSE	25 kDa	0.093	[]	0.4		0.096	[]	0.4		0.37	[]	0.7
Protein Sptbn2 OS=Mus musculus GN=Sptbn2 PE=1 SV=1	Q68FG2_MOUSE	271 kDa	0.12	[]	0.4		0.2	[]	0.5		0.2	[]	0.4
Protein Sec24d OS=Mus musculus GN=Sec24d PE=2 SV=1	Q6NXL1_MOUSE	113 kDa	0.12	[]	0.1		0.12	[]	0.1		0.1	[]	0.1
Protein Skiv2l OS=Mus musculus GN=Skiv2l PE=1 SV=1	Q6NZR5_MOUSE	138 kDa	0.34	[]	0		0.34	[]	0		0.34	[]	0
Signal peptidase complex subunit 3 OS=Mus musculus GN=Spcs3 PE=2 SV=1	Q6ZWQ7_MOUSE	20 kDa	0.029	female high, male low	0.3		0.026	female high, male low	0.3		0.068	[]	0.4
60S ribosomal protein L36 OS=Mus musculus GN=Rpl36 PE=2 SV=1	Q6ZWZ4_MOUSE	12 kDa	0.22	[]	0.5		0.22	[]	0.5		0.48	[]	0.7
40S ribosomal protein S12 OS=Mus musculus GN=Rps12 PE=1 SV=1	Q6ZWZ6_MOUSE	15 kDa	0.19	[]	0.5		0.18	[]	0.5		0.071	[]	0.4
60S ribosomal protein L17 OS=Mus musculus GN=Rpl17 PE=2 SV=1	Q6ZWZ7_MOUSE (+1)	21 kDa	0.047	female high, male low	0.4		0.048	female high, male low	0.4		0.26	[]	0.6
MCG13402, isoform CRA_a OS=Mus musculus GN=Ptbp1 PE=1 SV=1	Q8BGJ5_MOUSE (+1)	57 kDa	0.13	[]	0.6		0.13	[]	0.6		0.2	[]	0.7
Syntaxin 7 OS=Mus musculus GN=Stx7 PE=1 SV=1	Q8BH40_MOUSE	30 kDa	0.29	[]	0.5		0.3	[]	0.5		0.29	[]	0.4
MCG16669, isoform CRA_f OS=Mus musculus GN=Tardbp PE=2 SV=1	Q8BLD4_MOUSE	34 kDa	0.19	[]	0		0.2	[]	0		0.15	[]	0
Glutaminyl-tRNA synthetase OS=Mus musculus GN=Qars PE=2 SV=1	Q8BML9_MOUSE	88 kDa	0.44	[]	1.7		0.44	[]	1.7		0.36	[]	1.9
Tropomyosin alpha-1 chain OS=Mus musculus GN=Tpm1 PE=2 SV=1	Q8BSH3_MOUSE	33 kDa	0.54	[]	0.6		0.085	[]	0		0.66	[]	0.7
Ras-related protein Rab-5C OS=Mus musculus GN=Rab5c PE=2 SV=1	Q8C266_MOUSE (+1)	25 kDa	0.034	female high, male low	0		0.036	female high, male low	0		0.021	female high, male low	0
Serine--tRNA ligase, cytoplasmic OS=Mus musculus GN=Sars PE=2 SV=1	Q8C483_MOUSE	61 kDa	0.0018	female high, male low	0.1		0.0018	female high, male low	0.1		0.00044	female high, male low	0.1
ABPBG26 OS=Mus musculus GN=Scgb2b26 PE=2 SV=1	Q8JZX1_MOUSE	13 kDa	0.0065	female high, male low	0.1		0.0053	female high, male low	0.1		0.024	female high, male low	0.2
ABPBG27 OS=Mus musculus GN=Scgb2b27 PE=2 SV=1	Q8R1E9_MOUSE	12 kDa	0.021	female high, male low	0.09		0.019	female high, male low	0.09		0.13	[]	0.4
Kars protein OS=Mus musculus GN=Kars PE=1 SV=1	Q8R2P8_MOUSE (+1)	71 kDa	0.013	female high, male low	0		0.014	female high, male low	0		0.047	female high, male low	0
Complement component 1 Q subcomponent-binding protein, mitochondrial OS=Mus musculus GN=C1qbp PE=1 SV=1	Q8R5L1_MOUSE	31 kDa	0.28	[]	0.5		0.28	[]	0.5		0.67	[]	0.7
Heterogeneous nuclear ribonucleoprotein R OS=Mus musculus GN=Hnrnpr PE=1 SV=1	Q8VHM5_MOUSE	71 kDa	0.41	[]	0.5		0.92	[]	0.9		0.82	[]	0.9
Phospholipase C beta 4 OS=Mus musculus GN=Plcb4 PE=1 SV=1	Q91UZ1_MOUSE	135 kDa	0.046	female high, male low	0.6		0.052	[]	0.6		0.14	[]	0.7
40S ribosomal protein S5 OS=Mus musculus GN=Rps5 PE=1 SV=1	Q91V55_MOUSE	23 kDa	0.37	[]	0.7		0.37	[]	0.7		0.2	[]	0.7
Protein S100-A1 OS=Mus musculus GN=S100a1 PE=2 SV=1	Q91V77_MOUSE	11 kDa	0.042	female low, male high	12		0.043	female low, male high	12		0.047	female low, male high	8.3
Isocitrate dehydrogenase 3 (NAD+) beta OS=Mus musculus GN=Idh3b PE=2 SV=1	Q91VA7_MOUSE	42 kDa	0.00069	female high, male low	0.05		0.00066	female high, male low	0.05		0.0033	female high, male low	0.05
Alpha globin 1 OS=Mus musculus GN=Hba-a1 PE=1 SV=1	Q91VB8_MOUSE	15 kDa	0.17	[]	1.6		0.14	[]	1.6		0.066	[]	2.9
ABPA27 OS=Mus musculus GN=Scgb1b27 PE=2 SV=1	Q91WB5_MOUSE	10 kDa	0.07	[]	0.4		0.071	[]	0.4		0.2	[]	1.4
Sepiapterin reductase OS=Mus musculus GN=Spr PE=2 SV=1	Q91XH5_MOUSE	28 kDa	0.084	[]	0.4		0.079	[]	0.4		0.17	[]	0.4
N-acetylneuraminic acid synthase (Sialic acid synthase) OS=Mus musculus GN=Nans PE=1 SV=1	Q99J77_MOUSE	40 kDa	0.077	[]	0.5		0.079	[]	0.5		0.15	[]	0.7
GTP-binding protein SAR1a OS=Mus musculus GN=Sar1a PE=2 SV=1	Q99JZ4_MOUSE	22 kDa	0.59	[]	1.5		0.6	[]	1.4		0.4	[]	1.9
Capping protein (Actin filament), gelsolin-like OS=Mus musculus GN=Capg PE=1 SV=1	Q99LB4_MOUSE	39 kDa	0.41	[]	0.5		0.4	[]	0.5		0.45	[]	0.5
Cytochrome b-c1 complex subunit 7 OS=Mus musculus GN=Uqcrb PE=1 SV=1	Q9CQB4_MOUSE (+1)	14 kDa	0.21	[]	0.5		0.21	[]	0.5		0.64	[]	0.8
60S ribosomal protein L21 OS=Mus musculus GN=Rpl21 PE=2 SV=1	Q9CQM8_MOUSE	19 kDa	0.73	[]	0.9		0.73	[]	0.8		0.42	[]	1.5
Signal recognition particle 19 kDa protein OS=Mus musculus GN=Srp19 PE=2 SV=1	Q9D104_MOUSE	16 kDa	0.036	female high, male low	0.2		0.039	female high, male low	0.2		0.055	[]	0.2
Signal sequence receptor, delta OS=Mus musculus GN=Ssr4 PE=2 SV=1	Q9D8L3_MOUSE (+1)	19 kDa	0.1	[]	0.4		0.11	[]	0.4		0.28	[]	0.6
16.5 kDa submandibular gland glycoprotein OS=Mus musculus GN=Spt1 PE=2 SV=1	Q9DA65_MOUSE	15 kDa	0.019	female high, male low	0		0.022	female high, male low	0		0.016	female high, male low	0
Neutral amino acid transporter ASCT2 OS=Mus musculus GN=Slc1a5 PE=1 SV=1	Q9ESU7_MOUSE	58 kDa	0.05	female high, male low	0		0.058	[]	0		0.026	female high, male low	0
Protein Tfg OS=Mus musculus GN=Tfg PE=1 SV=1	Q9Z1A1_MOUSE	43 kDa	0.013	female high, male low	0.3		0.013	female high, male low	0.3		0.061	[]	0.3
Cytochrome b-c1 complex subunit 1, mitochondrial OS=Mus musculus GN=Uqcrc1 PE=1 SV=2	QCR1_MOUSE	53 kDa	0.16	[]	0.7		0.16	[]	0.7		0.63	[]	0.9
Cytochrome b-c1 complex subunit 2, mitochondrial OS=Mus musculus GN=Uqcrc2 PE=1 SV=1	QCR2_MOUSE	48 kDa	0.0017	female high, male low	0.5		0.002	female high, male low	0.5		0.024	female high, male low	0.6
Ras-related protein Rab-10 OS=Mus musculus GN=Rab10 PE=1 SV=1	RAB10_MOUSE	23 kDa	0.98	[]	1		0.86	[]	1.1		0.75	[]	1.1
Ras-related protein Rab-14 OS=Mus musculus GN=Rab14 PE=1 SV=3	RAB14_MOUSE	24 kDa	0.0086	female high, male low	0.3		0.038	female high, male low	0.4		0.021	female high, male low	0.4
Ras-related protein Rab-18 OS=Mus musculus GN=Rab18 PE=2 SV=2	RAB18_MOUSE	23 kDa	0.22	[]	0.4		0.23	[]	0.4		0.24	[]	0.4
Ras-related protein Rab-1B OS=Mus musculus GN=Rab1b PE=1 SV=1	RAB1B_MOUSE	22 kDa	0.06	[]	0.4		0.4	[]	0.6		0.058	[]	0.4
Ras-related protein Rab-25 OS=Mus musculus GN=Rab25 PE=1 SV=2	RAB25_MOUSE	23 kDa	0.34	[]	0		0.34	[]	0		0.34	[]	0
Ras-related protein Rab-2A OS=Mus musculus GN=Rab2a PE=1 SV=1	RAB2A_MOUSE	24 kDa	0.33	[]	0.6		0.33	[]	0.6		0.77	[]	0.9
Ras-related protein Rab-3A OS=Mus musculus GN=Rab3a PE=1 SV=1	RAB3A_MOUSE	25 kDa	0.34	[]	0		0.34	[]	0		0.34	[]	0
Ras-related protein Rab-3D OS=Mus musculus GN=Rab3d PE=1 SV=1	RAB3D_MOUSE	24 kDa	0.0017	female high, male low	0.06		0.0037	female high, male low	0.03		0.0026	female high, male low	0.07
Ras-related protein Rab-7a OS=Mus musculus GN=Rab7a PE=1 SV=2	RAB7A_MOUSE	23 kDa	0.29	[]	0.6		0.3	[]	0.6		0.54	[]	0.7
Ras-related C3 botulinum toxin substrate 1 OS=Mus musculus GN=Rac1 PE=1 SV=1	RAC1_MOUSE	21 kDa	0.75	[]	0.8		0.97	[]	1		0.7	[]	0.7
Radixin OS=Mus musculus GN=Rdx PE=1 SV=3	RADI_MOUSE	69 kDa	0.028	female high, male low	0.4		0.03	female high, male low	0.4		0.015	female high, male low	0.4
GTP-binding nuclear protein Ran OS=Mus musculus GN=Ran PE=1 SV=3	RAN_MOUSE	24 kDa	0.038	female high, male low	0.3		0.042	female high, male low	0.3		0.057	[]	0.3
Ras-related protein Rap-1b OS=Mus musculus GN=Rap1b PE=2 SV=2	RAP1B_MOUSE	21 kDa	0.00072	female high, male low	0		0.00048	female high, male low	0		0.00091	female high, male low	0
Ras-related protein Rab-11B OS=Mus musculus GN=Rab11b PE=1 SV=3	RB11B_MOUSE	24 kDa	0.19	[]	0.5		0.18	[]	0.5		0.55	[]	0.7
Ras-related protein Rab-27A OS=Mus musculus GN=Rab27a PE=1 SV=1	RB27A_MOUSE	25 kDa	0.17	[]	0		0.18	[]	0		0.17	[]	0
Ras-related protein Rab-27B OS=Mus musculus GN=Rab27b PE=1 SV=3	RB27B_MOUSE	25 kDa	0.13	[]	0.4		0.13	[]	0.4		0.42	[]	0.6
Receptor-binding cancer antigen expressed on SiSo cells OS=Mus musculus GN=Ebag9 PE=1 SV=2	RCAS1_MOUSE	24 kDa	0.17	[]	0		0.17	[]	0		0.19	[]	0
Protein RCC2 OS=Mus musculus GN=Rcc2 PE=1 SV=1	RCC2_MOUSE	56 kDa	0.0012	female high, male low	0		0.0013	female high, male low	0		0.011	female high, male low	0
Reticulocalbin-1 OS=Mus musculus GN=Rcn1 PE=1 SV=1	RCN1_MOUSE	38 kDa	0.11	[]	0		0.11	[]	0		0.099	[]	0
Renin-2 OS=Mus musculus GN=Ren2 PE=1 SV=1	RENI2_MOUSE	44 kDa	0.07	[]	1.9		0.066	[]	1.9		0.0075	female low, male high	1.9
Transforming protein RhoA OS=Mus musculus GN=Rhoa PE=1 SV=1	RHOA_MOUSE	22 kDa	0.22	[]	0.6		0.21	[]	0.6		0.46	[]	0.7
Ribonuclease inhibitor OS=Mus musculus GN=Rnh1 PE=1 SV=1	RINI_MOUSE	50 kDa	0.39	[]	1.3		0.39	[]	1.3		0.51	[]	1.2
60S ribosomal protein L12 OS=Mus musculus GN=Rpl12 PE=1 SV=2	RL12_MOUSE	18 kDa	0.059	[]	0.6		0.058	[]	0.6		0.88	[]	1
60S ribosomal protein L13 OS=Mus musculus GN=Rpl13 PE=2 SV=3	RL13_MOUSE	24 kDa	0.39	[]	0.7		0.38	[]	0.7		0.76	[]	0.9
60S ribosomal protein L14 OS=Mus musculus GN=Rpl14 PE=1 SV=3	RL14_MOUSE	24 kDa	0.12	[]	0.3		0.12	[]	0.3		0.2	[]	0.5
60S ribosomal protein L18a OS=Mus musculus GN=Rpl18a PE=1 SV=1	RL18A_MOUSE	21 kDa	0.16	[]	0.4		0.16	[]	0.4		0.34	[]	0.5
60S ribosomal protein L18 OS=Mus musculus GN=Rpl18 PE=2 SV=3	RL18_MOUSE	22 kDa	0.81	[]	0.9		0.81	[]	0.9		0.32	[]	1.2
60S ribosomal protein L22 OS=Mus musculus GN=Rpl22 PE=1 SV=2	RL22_MOUSE	15 kDa	0.24	[]	0.4		0.24	[]	0.4		0.59	[]	0.8
60S ribosomal protein L23a OS=Mus musculus GN=Rpl23a PE=1 SV=1	RL23A_MOUSE	18 kDa	0.63	[]	0.8		0.64	[]	0.8		0.9	[]	0.9
60S ribosomal protein L23 OS=Mus musculus GN=Rpl23 PE=1 SV=1	RL23_MOUSE	15 kDa	0.51	[]	0.9		0.53	[]	0.9		0.15	[]	1.5
60S ribosomal protein L24 OS=Mus musculus GN=Rpl24 PE=1 SV=2	RL24_MOUSE	18 kDa	0.0015	female high, male low	0.1		0.0017	female high, male low	0.1		0.0068	female high, male low	0.2
60S ribosomal protein L26 OS=Mus musculus GN=Rpl26 PE=1 SV=1	RL26_MOUSE	17 kDa	0.0099	female high, male low	0.3		0.012	female high, male low	0.3		0.017	female high, male low	0.4
60S ribosomal protein L27a OS=Mus musculus GN=Rpl27a PE=2 SV=5	RL27A_MOUSE	17 kDa	0.0096	female high, male low	0		0.0096	female high, male low	0		0.0061	female high, male low	0
60S ribosomal protein L27 OS=Mus musculus GN=Rpl27 PE=1 SV=2	RL27_MOUSE	16 kDa	0.56	[]	0.7		0.55	[]	0.7		0.79	[]	0.9
60S ribosomal protein L28 OS=Mus musculus GN=Rpl28 PE=1 SV=2	RL28_MOUSE	16 kDa	0.0051	female high, male low	0.2		0.0062	female high, male low	0.2		0.0056	female high, male low	0.2
60S ribosomal protein L30 OS=Mus musculus GN=Rpl30 PE=2 SV=2	RL30_MOUSE	13 kDa	0.011	female high, male low	0.1		0.01	female high, male low	0.1		0.016	female high, male low	0.2
60S ribosomal protein L31 OS=Mus musculus GN=Rpl31 PE=1 SV=1	RL31_MOUSE	14 kDa	0.045	female high, male low	0.4		0.044	female high, male low	0.4		0.14	[]	0.5
60S ribosomal protein L32 OS=Mus musculus GN=Rpl32 PE=1 SV=2	RL32_MOUSE	16 kDa	0.99	[]	1		1	[]	1		0.38	[]	1.4
60S ribosomal protein L34 OS=Mus musculus GN=Rpl34 PE=1 SV=2	RL34_MOUSE	13 kDa	0.027	female high, male low	0		0.027	female high, male low	0		0.02	female high, male low	0
60S ribosomal protein L35a OS=Mus musculus GN=Rpl35a PE=1 SV=2	RL35A_MOUSE	13 kDa	0.064	[]	0.3		0.066	[]	0.3		0.06	[]	0.3
60S ribosomal protein L36a OS=Mus musculus GN=Rpl36a PE=1 SV=2	RL36A_MOUSE	12 kDa	0.066	[]	0		0.066	[]	0		0.074	[]	0
60S ribosomal protein L38 OS=Mus musculus GN=Rpl38 PE=2 SV=3	RL38_MOUSE	8 kDa	0.13	[]	0.1		0.13	[]	0.1		0.16	[]	0.2
60S ribosomal protein L3 OS=Mus musculus GN=Rpl3 PE=1 SV=3	RL3_MOUSE	46 kDa	0.28	[]	0.7		0.29	[]	0.7		0.61	[]	0.9
60S ribosomal protein L4 OS=Mus musculus GN=Rpl4 PE=1 SV=3	RL4_MOUSE	47 kDa	0.036	female high, male low	0.4		0.039	female high, male low	0.4		0.042	female high, male low	0.5
60S ribosomal protein L5 OS=Mus musculus GN=Rpl5 PE=1 SV=3	RL5_MOUSE	34 kDa	0.00097	female high, male low	0.2		0.00086	female high, male low	0.2		0.00023	female high, male low	0.2
60S ribosomal protein L6 OS=Mus musculus GN=Rpl6 PE=1 SV=3	RL6_MOUSE	34 kDa	0.0057	female high, male low	0.3		0.0064	female high, male low	0.3		0.046	female high, male low	0.4
60S ribosomal protein L7a OS=Mus musculus GN=Rpl7a PE=1 SV=2	RL7A_MOUSE	30 kDa	0.91	[]	1		0.93	[]	1		0.53	[]	1.2
60S ribosomal protein L7 OS=Mus musculus GN=Rpl7 PE=1 SV=2	RL7_MOUSE	31 kDa	0.0034	female high, male low	0.4		0.004	female high, male low	0.4		0.023	female high, male low	0.5
60S ribosomal protein L8 OS=Mus musculus GN=Rpl8 PE=1 SV=2	RL8_MOUSE	28 kDa	0.33	[]	0.7		0.34	[]	0.7		0.78	[]	0.9
60S ribosomal protein L9 OS=Mus musculus GN=Rpl9 PE=1 SV=2	RL9_MOUSE	22 kDa	0.085	[]	0.4		0.084	[]	0.4		0.083	[]	0.4
60S acidic ribosomal protein P1 OS=Mus musculus GN=Rplp1 PE=2 SV=1	RLA1_MOUSE	11 kDa	0.1	[]	0.6		0.1	[]	0.6		0.64	[]	0.8
60S acidic ribosomal protein P2 OS=Mus musculus GN=Rplp2 PE=1 SV=3	RLA2_MOUSE	12 kDa	0.91	[]	1		0.92	[]	1		0.17	[]	1.6
RNA binding motif protein, X-linked-like-1 OS=Mus musculus GN=Rbmxl1 PE=1 SV=1	RMXL1_MOUSE	42 kDa	0.085	[]	0		0.083	[]	0		0.069	[]	0
Dolichyl-diphosphooligosaccharide--protein glycosyltransferase subunit 1 OS=Mus musculus GN=Rpn1 PE=1 SV=1	RPN1_MOUSE	69 kDa	0.002	female high, male low	0.3		0.0017	female high, male low	0.3		0.025	female high, male low	0.4
40S ribosomal protein S10 OS=Mus musculus GN=Rps10 PE=1 SV=1	RS10_MOUSE	19 kDa	0.097	[]	0		0.1	[]	0		0.086	[]	0
40S ribosomal protein S11 OS=Mus musculus GN=Rps11 PE=1 SV=3	RS11_MOUSE	18 kDa	0.024	female high, male low	0.3		0.023	female high, male low	0.3		0.59	[]	0.8
40S ribosomal protein S13 OS=Mus musculus GN=Rps13 PE=1 SV=2	RS13_MOUSE	17 kDa	0.13	[]	0.3		0.13	[]	0.3		0.057	[]	0.2
40S ribosomal protein S14 OS=Mus musculus GN=Rps14 PE=2 SV=3	RS14_MOUSE	16 kDa	0.015	female high, male low	0.4		0.016	female high, male low	0.4		0.04	female high, male low	0.4
40S ribosomal protein S16 OS=Mus musculus GN=Rps16 PE=2 SV=4	RS16_MOUSE	16 kDa	0.00048	female high, male low	0.03		0.00044	female high, male low	0.03		0.00025	female high, male low	0.03
40S ribosomal protein S17 OS=Mus musculus GN=Rps17 PE=1 SV=2	RS17_MOUSE	16 kDa	0.15	[]	0.6		0.16	[]	0.6		0.075	[]	0.5
40S ribosomal protein S18 OS=Mus musculus GN=Rps18 PE=1 SV=3	RS18_MOUSE	18 kDa	0.13	[]	0.6		0.13	[]	0.6		0.38	[]	0.8
40S ribosomal protein S19 OS=Mus musculus GN=Rps19 PE=1 SV=3	RS19_MOUSE	16 kDa	0.12	[]	0.5		0.12	[]	0.5		0.24	[]	0.6
40S ribosomal protein S20 OS=Mus musculus GN=Rps20 PE=1 SV=1	RS20_MOUSE	13 kDa	0.64	[]	0.9		0.65	[]	0.9		0.9	[]	1.1
40S ribosomal protein S21 OS=Mus musculus GN=Rps21 PE=2 SV=1	RS21_MOUSE	9 kDa	< 0,00010	female high, male low	0		< 0,00010	female high, male low	0		0.00059	female high, male low	0
40S ribosomal protein S23 OS=Mus musculus GN=Rps23 PE=1 SV=3	RS23_MOUSE	16 kDa	0.021	female high, male low	0.3		0.021	female high, male low	0.3		0.027	female high, male low	0.3
40S ribosomal protein S25 OS=Mus musculus GN=Rps25 PE=1 SV=1	RS25_MOUSE	14 kDa	0.26	[]	0.5		0.26	[]	0.5		0.43	[]	0.6
40S ribosomal protein S26 OS=Mus musculus GN=Rps26 PE=2 SV=3	RS26_MOUSE	13 kDa	0.49	[]	0.6		0.51	[]	0.6		0.86	[]	1.1
Ubiquitin-40S ribosomal protein S27a OS=Mus musculus GN=Rps27a PE=1 SV=2	RS27A_MOUSE	18 kDa	0.17	[]	0.6		0.18	[]	0.6		0.28	[]	0.7
40S ribosomal protein S27 OS=Mus musculus GN=Rps27 PE=1 SV=3	RS27_MOUSE	9 kDa	0.0094	female high, male low	0.08		0.0093	female high, male low	0.07		0.01	female high, male low	0.06
40S ribosomal protein S2 OS=Mus musculus GN=Rps2 PE=2 SV=3	RS2_MOUSE	31 kDa	0.0045	female high, male low	0.2		0.0054	female high, male low	0.2		0.0031	female high, male low	0.2
40S ribosomal protein S30 OS=Mus musculus GN=Fau PE=1 SV=1	RS30_MOUSE	7 kDa	0.17	[]	2		0.16	[]	2.1		0.084	[]	2.5
40S ribosomal protein S3a OS=Mus musculus GN=Rps3a PE=1 SV=3	RS3A_MOUSE	30 kDa	0.031	female high, male low	0.3		0.034	female high, male low	0.3		0.033	female high, male low	0.4
40S ribosomal protein S3 OS=Mus musculus GN=Rps3 PE=1 SV=1	RS3_MOUSE	27 kDa	< 0,00010	female high, male low	0.3		< 0,00010	female high, male low	0.3		< 0,00010	female high, male low	0.2
40S ribosomal protein S4, X isoform OS=Mus musculus GN=Rps4x PE=2 SV=2	RS4X_MOUSE	30 kDa	0.01	female high, male low	0.3		0.013	female high, male low	0.3		0.026	female high, male low	0.3
40S ribosomal protein S6 OS=Mus musculus GN=Rps6 PE=1 SV=1	RS6_MOUSE	29 kDa	0.23	[]	0.6		0.23	[]	0.6		0.64	[]	0.8
40S ribosomal protein S7 OS=Mus musculus GN=Rps7 PE=2 SV=1	RS7_MOUSE	22 kDa	0.4	[]	1.5		0.4	[]	1.5		0.36	[]	1.4
40S ribosomal protein S8 OS=Mus musculus GN=Rps8 PE=1 SV=2	RS8_MOUSE	24 kDa	0.0035	female high, male low	0.2		0.0034	female high, male low	0.2		0.0067	female high, male low	0.3
40S ribosomal protein S9 OS=Mus musculus GN=Rps9 PE=1 SV=3	RS9_MOUSE	23 kDa	0.029	female high, male low	0.2		0.03	female high, male low	0.2		0.031	female high, male low	0.3
40S ribosomal protein SA OS=Mus musculus GN=Rpsa PE=1 SV=4	RSSA_MOUSE	33 kDa	0.0015	female high, male low	0.3		0.0013	female high, male low	0.3		0.0019	female high, male low	0.3
tRNA-splicing ligase RtcB homolog OS=Mus musculus GN=Rtcb PE=2 SV=1	RTCB_MOUSE	55 kDa	0.061	[]	0		0.063	[]	0		0.083	[]	0
Protein S100-A10 OS=Mus musculus GN=S100a10 PE=1 SV=2	S10AA_MOUSE	11 kDa	0.77	[]	0.9		0.78	[]	0.9		1	[]	1
Protein S100-A11 OS=Mus musculus GN=S100a11 PE=1 SV=1	S10AB_MOUSE	11 kDa	0.26	[]	2		0.27	[]	2		0.31	[]	1.8
Protein transport protein Sec61 subunit alpha isoform 1 OS=Mus musculus GN=Sec61a1 PE=2 SV=2	S61A1_MOUSE	52 kDa	0.053	[]	0.3		0.057	[]	0.3		0.16	[]	0.4
Phosphatidylinositide phosphatase SAC1 OS=Mus musculus GN=Sacm1l PE=2 SV=1	SAC1_MOUSE	67 kDa	0.00032	female high, male low	0		0.00044	female high, male low	0		< 0,00010	female high, male low	0
Adenosylhomocysteinase OS=Mus musculus GN=Ahcy PE=1 SV=3	SAHH_MOUSE	48 kDa	0.023	female high, male low	0.3		0.025	female high, male low	0.3		0.02	female high, male low	0.3
GTP-binding protein SAR1b OS=Mus musculus GN=Sar1b PE=1 SV=1	SAR1B_MOUSE	22 kDa	0.03	female high, male low	0.1		0.038	female high, male low	0.2		0.028	female high, male low	0.2
Selenium-binding protein 1 OS=Mus musculus GN=Selenbp1 PE=1 SV=2	SBP1_MOUSE	53 kDa	0.0018	female high, male low	0		0.0018	female high, male low	0		0.0023	female high, male low	0
Protein transport protein Sec23B OS=Mus musculus GN=Sec23b PE=1 SV=1	SC23B_MOUSE	86 kDa	0.58	[]	0.8		0.58	[]	0.8		0.92	[]	1
Secretory carrier-associated membrane protein 2 OS=Mus musculus GN=Scamp2 PE=2 SV=1	SCAM2_MOUSE	36 kDa	0.67	[]	1.3		0.66	[]	1.3		0.19	[]	2.3
Succinyl-CoA:3-ketoacid coenzyme A transferase 1, mitochondrial OS=Mus musculus GN=Oxct1 PE=1 SV=1	SCOT1_MOUSE	56 kDa	0.001	female high, male low	0.04		0.00093	female high, male low	0.04		0.0076	female high, male low	0.05
Syndecan-4 OS=Mus musculus GN=Sdc4 PE=1 SV=1	SDC4_MOUSE	21 kDa	0.0036	female high, male low	0		0.004	female high, male low	0		0.0032	female high, male low	0
Succinate dehydrogenase [ubiquinone] flavoprotein subunit, mitochondrial OS=Mus musculus GN=Sdha PE=1 SV=1	SDHA_MOUSE	73 kDa	0.0016	female high, male low	0.3		0.0014	female high, male low	0.3		0.0036	female high, male low	0.4
Succinate dehydrogenase [ubiquinone] iron-sulfur subunit, mitochondrial OS=Mus musculus GN=Sdhb PE=1 SV=1	SDHB_MOUSE	32 kDa	0.024	female high, male low	0.3		0.028	female high, male low	0.3		0.036	female high, male low	0.4
Protein SEC13 homolog OS=Mus musculus GN=Sec13 PE=2 SV=3	SEC13_MOUSE	36 kDa	0.91	[]	0.9		0.91	[]	0.9		0.23	[]	0.6
Septin-2 OS=Mus musculus GN=Sept2 PE=1 SV=2	SEPT2_MOUSE	42 kDa	0.91	[]	1.1		0.88	[]	1.1		0.92	[]	1.1
D-3-phosphoglycerate dehydrogenase OS=Mus musculus GN=Phgdh PE=1 SV=3	SERA_MOUSE	57 kDa	< 0,00010	female high, male low	0.02		< 0,00010	female high, male low	0.02		< 0,00010	female high, male low	0.03
Phosphoserine aminotransferase OS=Mus musculus GN=Psat1 PE=1 SV=1	SERC_MOUSE	40 kDa	0.014	female high, male low	0		0.013	female high, male low	0		0.06	[]	0
Serpin H1 OS=Mus musculus GN=Serpinh1 PE=1 SV=3	SERPH_MOUSE	47 kDa	0.043	female low, male high	8.7		0.042	female low, male high	9		0.053	[]	8.4
Splicing factor, proline- and glutamine-rich OS=Mus musculus GN=Sfpq PE=1 SV=1	SFPQ_MOUSE	75 kDa	0.32	[]	0.4		0.33	[]	0.4		0.62	[]	0.6
Sideroflexin-1 OS=Mus musculus GN=Sfxn1 PE=1 SV=3	SFXN1_MOUSE	36 kDa	0.2	[]	0.3		0.2	[]	0.3		0.5	[]	0.6
SH3 domain-binding glutamic acid-rich-like protein OS=Mus musculus GN=Sh3bgrl PE=3 SV=1	SH3L1_MOUSE	13 kDa	0.13	[]	0.3		0.13	[]	0.3		0.21	[]	0.3
Sonic hedgehog protein OS=Mus musculus GN=Shh PE=1 SV=2	SHH_MOUSE	48 kDa	0.34	[]	0		0.34	[]	0		0.34	[]	0
CMP-N-acetylneuraminate-beta-galactosamide-alpha-2,3-sialyltransferase 4 OS=Mus musculus GN=St3gal4 PE=2 SV=1	SIA4C_MOUSE	38 kDa	0.00032	female high, male low	0		0.00036	female high, male low	0		0.00026	female high, male low	0
Alpha-soluble NSF attachment protein OS=Mus musculus GN=Napa PE=1 SV=1	SNAA_MOUSE	33 kDa	0.027	female high, male low	0.3		0.03	female high, male low	0.3		0.14	[]	0.4
Staphylococcal nuclease domain-containing protein 1 OS=Mus musculus GN=Snd1 PE=1 SV=1	SND1_MOUSE	102 kDa	< 0,00010	female high, male low	0.3		< 0,00010	female high, male low	0.3		0.00012	female high, male low	0.3
Sorting nexin-2 OS=Mus musculus GN=Snx2 PE=1 SV=2	SNX2_MOUSE	58 kDa	0.63	[]	1.7		0.62	[]	1.7		0.7	[]	1.5
Superoxide dismutase [Cu-Zn] OS=Mus musculus GN=Sod1 PE=1 SV=2	SODC_MOUSE	16 kDa	0.86	[]	0.9		0.87	[]	0.9		0.55	[]	1.3
Superoxide dismutase [Mn], mitochondrial OS=Mus musculus GN=Sod2 PE=1 SV=3	SODM_MOUSE	25 kDa	0.87	[]	0.9		0.85	[]	0.9		0.5	[]	1.3
Serine protease inhibitor A3K OS=Mus musculus GN=Serpina3k PE=1 SV=2	SPA3K_MOUSE	47 kDa	0.22	[]	2.2		0.22	[]	2.2		0.014	female low, male high	4.7
Serpin B11 OS=Mus musculus GN=Serpinb11 PE=2 SV=1	SPB11_MOUSE	43 kDa	0.062	[]	66		0.063	[]	63		0.002	female low, male high	45
Serpin B6 OS=Mus musculus GN=Serpinb6 PE=1 SV=1	SPB6_MOUSE	43 kDa	0.031	female low, male high	5.1		0.031	female low, male high	5.2		0.053	[]	6.5
Signal peptidase complex subunit 2 OS=Mus musculus GN=Spcs2 PE=1 SV=1	SPCS2_MOUSE	25 kDa	0.032	female high, male low	0.3		0.032	female high, male low	0.3		0.043	female high, male low	0.3
Spermidine synthase OS=Mus musculus GN=Srm PE=2 SV=1	SPEE_MOUSE	34 kDa	0.019	female high, male low	0		0.02	female high, male low	0		0.021	female high, male low	0
Signal recognition particle receptor subunit alpha OS=Mus musculus GN=Srpr PE=1 SV=1	SRPR_MOUSE	70 kDa	0.17	[]	0.6		0.17	[]	0.6		0.3	[]	0.7
Serine/arginine-rich splicing factor 2 OS=Mus musculus GN=Srsf2 PE=1 SV=4	SRSF2_MOUSE	25 kDa	0.014	female high, male low	0.1		0.015	female high, male low	0.1		0.0084	female high, male low	0.1
Succinate-semialdehyde dehydrogenase, mitochondrial OS=Mus musculus GN=Aldh5a1 PE=1 SV=1	SSDH_MOUSE	56 kDa	0.84	[]	1.2		0.82	[]	1.2		0.88	[]	1.1
Translocon-associated protein subunit alpha OS=Mus musculus GN=Ssr1 PE=1 SV=1	SSRA_MOUSE	32 kDa	0.066	[]	0.3		0.063	[]	0.3		0.038	female high, male low	0.3
Stress-induced-phosphoprotein 1 OS=Mus musculus GN=Stip1 PE=1 SV=1	STIP1_MOUSE	63 kDa	0.2	[]	0.4		0.21	[]	0.4		0.31	[]	0.4
STE20/SPS1-related proline-alanine-rich protein kinase OS=Mus musculus GN=Stk39 PE=1 SV=1	STK39_MOUSE	60 kDa	0.14	[]	0.4		0.14	[]	0.4		0.062	[]	0.3
Stomatin-like protein 2, mitochondrial OS=Mus musculus GN=Stoml2 PE=1 SV=1	STML2_MOUSE	38 kDa	0.062	[]	0		0.063	[]	0		0.11	[]	0
Dolichyl-diphosphooligosaccharide--protein glycosyltransferase subunit STT3A OS=Mus musculus GN=Stt3a PE=1 SV=1	STT3A_MOUSE	81 kDa	0.05	female high, male low	0		0.049	female high, male low	0		0.052	[]	0
Succinyl-CoA ligase [ADP/GDP-forming] subunit alpha, mitochondrial OS=Mus musculus GN=Suclg1 PE=1 SV=4	SUCA_MOUSE	36 kDa	0.16	[]	0.7		0.16	[]	0.7		0.53	[]	0.8
Succinyl-CoA ligase [ADP-forming] subunit beta, mitochondrial OS=Mus musculus GN=Sucla2 PE=1 SV=2	SUCB1_MOUSE	50 kDa	0.41	[]	0.6		0.41	[]	0.6		0.71	[]	0.8
Surfeit locus protein 4 OS=Mus musculus GN=Surf4 PE=2 SV=1	SURF4_MOUSE	30 kDa	0.43	[]	2.4		0.43	[]	2.4		0.3	[]	3.8
Alanine--tRNA ligase, cytoplasmic OS=Mus musculus GN=Aars PE=1 SV=1	SYAC_MOUSE	107 kDa	0.0017	female high, male low	0.07		0.0022	female high, male low	0.07		0.00083	female high, male low	0.07
Aspartate--tRNA ligase, cytoplasmic OS=Mus musculus GN=Dars PE=2 SV=2	SYDC_MOUSE	57 kDa	0.15	[]	0.2		0.15	[]	0.2		0.18	[]	0.2
Bifunctional glutamate/proline--tRNA ligase OS=Mus musculus GN=Eprs PE=1 SV=4	SYEP_MOUSE	170 kDa	0.11	[]	0.6		0.12	[]	0.6		0.11	[]	0.7
Phenylalanine--tRNA ligase beta subunit OS=Mus musculus GN=Farsb PE=2 SV=2	SYFB_MOUSE	66 kDa	0.15	[]	0.2		0.15	[]	0.2		0.29	[]	0.4
Glycine--tRNA ligase OS=Mus musculus GN=Gars PE=1 SV=1	SYG_MOUSE	82 kDa	0.083	[]	0		0.086	[]	0		0.06	[]	0
Isoleucine--tRNA ligase, mitochondrial OS=Mus musculus GN=Iars2 PE=1 SV=1	SYIM_MOUSE	113 kDa	0.62	[]	1.6		0.61	[]	1.6		0.65	[]	1.5
Leucine--tRNA ligase, cytoplasmic OS=Mus musculus GN=Lars PE=1 SV=2	SYLC_MOUSE	134 kDa	0.00042	female high, male low	0.05		0.00044	female high, male low	0.05		0.005	female high, male low	0.04
Asparagine--tRNA ligase, cytoplasmic OS=Mus musculus GN=Nars PE=1 SV=2	SYNC_MOUSE	64 kDa	0.33	[]	0.7		0.34	[]	0.7		0.55	[]	0.8
Arginine--tRNA ligase, cytoplasmic OS=Mus musculus GN=Rars PE=2 SV=2	SYRC_MOUSE	76 kDa	0.05	[]	0.2		0.053	[]	0.2		0.086	[]	0.3
Threonine--tRNA ligase, cytoplasmic OS=Mus musculus GN=Tars PE=1 SV=2	SYTC_MOUSE	83 kDa	0.00084	female high, male low	0.2		0.00085	female high, male low	0.2		0.0047	female high, male low	0.2
Gamma-synuclein OS=Mus musculus GN=Sncg PE=1 SV=1	SYUG_MOUSE	13 kDa	0.54	[]	0.5		0.54	[]	0.5		0.41	[]	0.2
Transgelin-2 OS=Mus musculus GN=Tagln2 PE=1 SV=4	TAGL2_MOUSE	22 kDa	0.069	[]	1.6		0.068	[]	1.6		0.087	[]	1.5
Transgelin OS=Mus musculus GN=Tagln PE=1 SV=3	TAGL_MOUSE	23 kDa	0.1	[]	1.6		0.11	[]	1.6		0.058	[]	2.2
Transaldolase OS=Mus musculus GN=Taldo1 PE=1 SV=2	TALDO_MOUSE	37 kDa	0.0036	female high, male low	0.3		0.0041	female high, male low	0.3		0.018	female high, male low	0.3
Tubulin alpha-1A chain OS=Mus musculus GN=Tuba1a PE=1 SV=1	TBA1A_MOUSE	50 kDa	0.26	[]	1.2		0.25	[]	1.3		0.18	[]	1.3
Tubulin beta-2B chain OS=Mus musculus GN=Tubb2b PE=1 SV=1	TBB2B_MOUSE	50 kDa	0.09	[]	INF		0.34	[]	INF		0.08	[]	INF
Tubulin beta-4B chain OS=Mus musculus GN=Tubb4b PE=1 SV=1	TBB4B_MOUSE	50 kDa	0.93	[]	1		0.95	[]	1		0.31	[]	1.3
Activated RNA polymerase II transcriptional coactivator p15 OS=Mus musculus GN=Sub1 PE=1 SV=3	TCP4_MOUSE	14 kDa	0.34	[]	0		0.34	[]	0		0.34	[]	0
T-complex protein 1 subunit beta OS=Mus musculus GN=Cct2 PE=1 SV=4	TCPB_MOUSE	57 kDa	0.00072	female high, male low	0.2		0.00092	female high, male low	0.2		0.0069	female high, male low	0.3
T-complex protein 1 subunit delta OS=Mus musculus GN=Cct4 PE=1 SV=3	TCPD_MOUSE	58 kDa	0.012	female high, male low	0.2		0.011	female high, male low	0.2		0.0034	female high, male low	0.09
T-complex protein 1 subunit epsilon OS=Mus musculus GN=Cct5 PE=1 SV=1	TCPE_MOUSE	60 kDa	0.72	[]	0.7		0.72	[]	0.7		0.96	[]	1
T-complex protein 1 subunit gamma OS=Mus musculus GN=Cct3 PE=1 SV=1	TCPG_MOUSE	61 kDa	0.17	[]	0.4		0.17	[]	0.4		0.21	[]	0.4
T-complex protein 1 subunit eta OS=Mus musculus GN=Cct7 PE=1 SV=1	TCPH_MOUSE	60 kDa	0.9	[]	1.1		0.9	[]	1.1		0.34	[]	1.7
T-complex protein 1 subunit theta OS=Mus musculus GN=Cct8 PE=1 SV=3	TCPQ_MOUSE	60 kDa	0.088	[]	0.4		0.086	[]	0.4		0.25	[]	0.5
T-complex protein 1 subunit zeta OS=Mus musculus GN=Cct6a PE=1 SV=3	TCPZ_MOUSE	58 kDa	0.94	[]	1		0.96	[]	1		0.5	[]	1.4
Translationally-controlled tumor protein OS=Mus musculus GN=Tpt1 PE=1 SV=1	TCTP_MOUSE	19 kDa	0.02	female high, male low	0.4		0.019	female high, male low	0.4		0.094	[]	0.5
Telomerase protein component 1 OS=Mus musculus GN=Tep1 PE=1 SV=1	TEP1_MOUSE	291 kDa	0.34	[]	0		0.34	[]	0		0.34	[]	0
Transitional endoplasmic reticulum ATPase OS=Mus musculus GN=Vcp PE=1 SV=4	TERA_MOUSE	89 kDa	0.0062	female high, male low	0.6		0.0092	female high, male low	0.6		0.086	[]	0.7
Protein-glutamine gamma-glutamyltransferase 2 OS=Mus musculus GN=Tgm2 PE=1 SV=4	TGM2_MOUSE	77 kDa	0.32	[]	0.4		0.32	[]	0.4		0.5	[]	0.6
Acetyl-CoA acetyltransferase, mitochondrial OS=Mus musculus GN=Acat1 PE=1 SV=1	THIL_MOUSE	45 kDa	0.081	[]	0.7		0.08	[]	0.7		0.76	[]	0.9
3-ketoacyl-CoA thiolase, mitochondrial OS=Mus musculus GN=Acaa2 PE=1 SV=3	THIM_MOUSE	42 kDa	0.35	[]	0.5		0.35	[]	0.5		0.22	[]	0.5
Thioredoxin OS=Mus musculus GN=Txn PE=1 SV=3	THIO_MOUSE	12 kDa	0.33	[]	0.6		0.34	[]	0.6		0.85	[]	0.9
Thimet oligopeptidase OS=Mus musculus GN=Thop1 PE=1 SV=1	THOP1_MOUSE	78 kDa	0.01	female high, male low	0		0.013	female high, male low	0		0.0037	female high, male low	0
Mitochondrial import inner membrane translocase subunit Tim13 OS=Mus musculus GN=Timm13 PE=1 SV=1	TIM13_MOUSE	10 kDa	0.097	[]	0		0.094	[]	0		0.095	[]	0
Transketolase OS=Mus musculus GN=Tkt PE=1 SV=1	TKT_MOUSE	68 kDa	0.0072	female high, male low	0.5		0.008	female high, male low	0.5		0.03	female high, male low	0.7
Talin-1 OS=Mus musculus GN=Tln1 PE=1 SV=2	TLN1_MOUSE	270 kDa	0.32	[]	1.2		0.36	[]	1.2		0.029	female low, male high	1.5
Transmembrane 9 superfamily member 2 OS=Mus musculus GN=Tm9sf2 PE=2 SV=1	TM9S2_MOUSE	75 kDa	< 0,00010	female high, male low	0.1		< 0,00010	female high, male low	0.1		0.0061	female high, male low	0.2
Transmembrane 9 superfamily member 3 OS=Mus musculus GN=Tm9sf3 PE=1 SV=1	TM9S3_MOUSE	68 kDa	0.011	female high, male low	0		0.011	female high, male low	0		0.014	female high, male low	0
Transmembrane 9 superfamily member 4 OS=Mus musculus GN=Tm9sf4 PE=2 SV=1	TM9S4_MOUSE	75 kDa	0.02	female high, male low	0		0.02	female high, male low	0		0.018	female high, male low	0
Transmembrane emp24 domain-containing protein 3 OS=Mus musculus GN=Tmed3 PE=2 SV=1	TMED3_MOUSE	25 kDa	0.029	female high, male low	0.1		0.03	female high, male low	0.1		0.062	[]	0.2
Transmembrane emp24 domain-containing protein 9 OS=Mus musculus GN=Tmed9 PE=1 SV=2	TMED9_MOUSE	27 kDa	0.016	female high, male low	0		0.015	female high, male low	0		0.0031	female high, male low	0
DNA topoisomerase 2-binding protein 1 OS=Mus musculus GN=Topbp1 PE=2 SV=2	TOPB1_MOUSE	169 kDa	0.34	[]	0		0.34	[]	0		0.34	[]	0
Triosephosphate isomerase OS=Mus musculus GN=Tpi1 PE=1 SV=4	TPIS_MOUSE	32 kDa	0.81	[]	0.9		0.83	[]	0.9		0.8	[]	1.1
Tropomyosin alpha-4 chain OS=Mus musculus GN=Tpm4 PE=2 SV=3	TPM4_MOUSE	28 kDa	0.61	[]	1.2		0.49	[]	1.4		0.43	[]	1.4
Tetraspanin-8 OS=Mus musculus GN=Tspan8 PE=2 SV=1	TSN8_MOUSE	26 kDa	0.7	[]	1.3		0.72	[]	1.3		0.53	[]	1.7
Twinfilin-1 OS=Mus musculus GN=Twf1 PE=1 SV=2	TWF1_MOUSE	40 kDa	0.87	[]	0.9		0.9	[]	0.9		0.89	[]	1.1
Thioredoxin-like protein 1 OS=Mus musculus GN=Txnl1 PE=2 SV=3	TXNL1_MOUSE	32 kDa	0.32	[]	0.4		0.31	[]	0.4		0.43	[]	0.5
Ubiquitin-like modifier-activating enzyme 1 OS=Mus musculus GN=Uba1 PE=1 SV=1	UBA1_MOUSE	118 kDa	0.51	[]	0.8		0.51	[]	0.8		0.75	[]	1.1
Ubiquitin-like modifier-activating enzyme 5 OS=Mus musculus GN=Uba5 PE=2 SV=2	UBA5_MOUSE	45 kDa	0.032	female high, male low	0.2		0.033	female high, male low	0.2		0.076	[]	0.5
Ubiquitin-conjugating enzyme E2 N OS=Mus musculus GN=Ube2n PE=1 SV=1	UBE2N_MOUSE	17 kDa	0.32	[]	0.6		0.33	[]	0.7		0.6	[]	0.8
UBX domain-containing protein 4 OS=Mus musculus GN=Ubxn4 PE=1 SV=1	UBXN4_MOUSE	56 kDa	0.74	[]	1.5		0.75	[]	1.5		0.58	[]	1.9
Ubiquitin carboxyl-terminal hydrolase isozyme L3 OS=Mus musculus GN=Uchl3 PE=1 SV=2	UCHL3_MOUSE	26 kDa	0.00015	female high, male low	0		0.00022	female high, male low	0		0.0063	female high, male low	0
Cytochrome b-c1 complex subunit Rieske, mitochondrial OS=Mus musculus GN=Uqcrfs1 PE=1 SV=1	UCRI_MOUSE	29 kDa	0.083	[]	0.4		0.087	[]	0.4		0.018	female high, male low	0.2
Ubiquitin-fold modifier 1 OS=Mus musculus GN=Ufm1 PE=1 SV=1	UFM1_MOUSE	9 kDa	0.47	[]	0.4		0.48	[]	0.4		0.25	[]	0.1
UDP-glucose:glycoprotein glucosyltransferase 1 OS=Mus musculus GN=Uggt1 PE=1 SV=4	UGGG1_MOUSE	176 kDa	0.36	[]	0.7		0.36	[]	0.7		0.52	[]	0.8
Vesicle-associated membrane protein-associated protein A OS=Mus musculus GN=Vapa PE=1 SV=2	VAPA_MOUSE	28 kDa	0.85	[]	1.2		0.86	[]	1.2		0.57	[]	1.7
Synaptic vesicle membrane protein VAT-1 homolog OS=Mus musculus GN=Vat1 PE=1 SV=3	VAT1_MOUSE	43 kDa	0.00044	female high, male low	0.2		0.00042	female high, male low	0.2		0.0011	female high, male low	0.3
Voltage-dependent anion-selective channel protein 2 OS=Mus musculus GN=Vdac2 PE=1 SV=2	VDAC2_MOUSE	32 kDa	0.42	[]	0.6		0.43	[]	0.6		0.7	[]	0.8
Vigilin OS=Mus musculus GN=Hdlbp PE=1 SV=1	VIGLN_MOUSE	142 kDa	0.0017	female high, male low	0.4		0.0021	female high, male low	0.4		0.051	[]	0.5
Vimentin OS=Mus musculus GN=Vim PE=1 SV=3	VIME_MOUSE	54 kDa	0.2	[]	0.5		0.25	[]	0.5		0.46	[]	0.6
Vinculin OS=Mus musculus GN=Vcl PE=1 SV=4	VINC_MOUSE	117 kDa	0.26	[]	1.6		0.26	[]	1.6		0.36	[]	1.7
von Willebrand factor A domain-containing protein 5A OS=Mus musculus GN=Vwa5a PE=1 SV=2	VMA5A_MOUSE	87 kDa	0.43	[]	0.4		0.42	[]	0.4		0.63	[]	0.6
Vacuolar protein sorting-associated protein 35 OS=Mus musculus GN=Vps35 PE=1 SV=1	VPS35_MOUSE	92 kDa	0.68	[]	0.6		0.66	[]	0.6		0.83	[]	0.8
Vitamin D-binding protein OS=Mus musculus GN=Gc PE=1 SV=2	VTDB_MOUSE	54 kDa	0.55	[]	0.4		0.54	[]	0.4		0.57	[]	0.4
WD repeat-containing protein 1 OS=Mus musculus GN=Wdr1 PE=1 SV=3	WDR1_MOUSE	66 kDa	0.036	female high, male low	0.3		0.039	female high, male low	0.3		0.11	[]	0.4
Exportin-2 OS=Mus musculus GN=Cse1l PE=2 SV=1	XPO2_MOUSE	110 kDa	0.059	[]	0		0.058	[]	0		0.13	[]	0
Heterochromatin protein 1-binding protein 3 OS=Mus musculus GN=Hp1bp3 PE=1 SV=1	Z4YKA3_MOUSE (+4)	57 kDa	0.64	[]	1.6		0.65	[]	1.6		0.61	[]	1.7
BCL-6 corepressor-like protein 1 OS=Mus musculus GN=Bcorl1 PE=2 SV=1	sp|A2AQH4|BCORL_MOUSE-DECOY (+1)	?	0.34	[]	INF		1	[]	INF		1	[]	INF
Titin OS=Mus musculus GN=Ttn PE=1 SV=1	sp|A2ASS6|TITIN_MOUSE	3906 kDa	0.56	[]	1.6		0.57	[]	1.6		0.63	[]	1.4
Titin OS=Mus musculus GN=Ttn PE=1 SV=1	sp|A2ASS6|TITIN_MOUSE-DECOY	?	0.11	[]	5.6		1	[]	INF		1	[]	INF
Isoform 2 of Fibrinogen alpha chain OS=Mus musculus GN=Fga	sp|E9PV24-2|FIBA_MOUSE (+1)	61 kDa	0.45	[]	0.3		0.44	[]	0.3		0.46	[]	0.3
E3 ubiquitin-protein ligase RNF213 OS=Mus musculus GN=Rnf213 PE=2 SV=1	sp|E9Q555|RN213_MOUSE-DECOY (+1)	?	0.72	[]	1.6		1	[]	INF		1	[]	INF
Isoform 2 of Protein furry homolog OS=Mus musculus GN=Fry	sp|E9Q8I9-2|FRY_MOUSE (+1)	340 kDa	0.055	[]	0		0.057	[]	0		0.087	[]	0
Isoform 2 of Glucosidase 2 subunit beta OS=Mus musculus GN=Prkcsh	sp|O08795-2|GLU2B_MOUSE (+1)	60 kDa	0.047	female high, male low	0.4		0.051	[]	0.4		0.14	[]	0.5
Isoform 2 of Synaptophysin-like protein 1 OS=Mus musculus GN=Sypl1	sp|O09117-2|SYPL1_MOUSE (+1)	27 kDa	< 0,00010	female high, male low	0		< 0,00010	female high, male low	0		< 0,00010	female high, male low	0
Isoform 3 of Polycystin-2 OS=Mus musculus GN=Pkd2	sp|O35245-3|PKD2_MOUSE-DECOY (+2)	?	0.34	[]	0		1	[]	INF		1	[]	INF
P2X purinoceptor 6 OS=Mus musculus GN=P2rx6 PE=2 SV=2	sp|O54803|P2RX6_MOUSE-DECOY (+2)	?	0.21	[]	INF		1	[]	INF		1	[]	INF
Sarcoplasmic/endoplasmic reticulum calcium ATPase 2 OS=Mus musculus GN=Atp2a2 PE=1 SV=2	sp|O55143|AT2A2_MOUSE	115 kDa	0.57	[]	0.9		0.043	female high, male low	0.5		0.0037	female high, male low	0.7
Membrane primary amine oxidase OS=Mus musculus GN=Aoc3 PE=2 SV=3	sp|O70423|AOC3_MOUSE	85 kDa	0.059	[]	0.3		0.061	[]	0.3		0.19	[]	0.5
Heterogeneous nuclear ribonucleoproteins A2/B1 OS=Mus musculus GN=Hnrnpa2b1 PE=1 SV=2	sp|O88569|ROA2_MOUSE	37 kDa	0.16	[]	0.7		0.17	[]	0.7		0.46	[]	0.8
Complement C3 OS=Mus musculus GN=C3 PE=1 SV=3	sp|P01027|CO3_MOUSE	186 kDa	0.0013	female high, male low	0.09		0.0012	female high, male low	0.1		0.025	female high, male low	0.1
Myosin light chain 1/3, skeletal muscle isoform OS=Mus musculus GN=Myl1 PE=1 SV=2	sp|P05977|MYL1_MOUSE	21 kDa	0.3	[]	0.2		0.3	[]	0.2		0.34	[]	0.3
Integrin beta-1 OS=Mus musculus GN=Itgb1 PE=1 SV=1	sp|P09055|ITB1_MOUSE	88 kDa	0.68	[]	1.2		0.67	[]	1.2		0.55	[]	1.4
Isoform 2 of Eukaryotic initiation factor 4A-II OS=Mus musculus GN=Eif4a2	sp|P10630-2|IF4A2_MOUSE	46 kDa	0.034	female high, male low	0.3		0.12	[]	0.3		0.084	[]	0.4
Isoform 2 of 4F2 cell-surface antigen heavy chain OS=Mus musculus GN=Slc3a2	sp|P10852-2|4F2_MOUSE (+1)	62 kDa	0.019	female high, male low	0.1		0.02	female high, male low	0.1		0.017	female high, male low	0.1
Collagen alpha-1(I) chain OS=Mus musculus GN=Col1a1 PE=1 SV=4	sp|P11087|CO1A1_MOUSE	138 kDa	0.16	[]	2.4		0.16	[]	2.4		0.36	[]	1.8
T-complex protein 1 subunit alpha OS=Mus musculus GN=Tcp1 PE=1 SV=3	sp|P11983|TCPA_MOUSE	60 kDa	0.002	female high, male low	0.2		0.0024	female high, male low	0.2		0.01	female high, male low	0.2
Isoform 2 of Gelsolin OS=Mus musculus GN=Gsn	sp|P13020-2|GELS_MOUSE (+1)	81 kDa	0.98	[]	1		0.99	[]	1		0.37	[]	1.3
Signal recognition particle 54 kDa protein OS=Mus musculus GN=Srp54 PE=1 SV=2	sp|P14576|SRP54_MOUSE	56 kDa	0.083	[]	0.1		0.089	[]	0.1		0.073	[]	0.1
Isoform Short of Beta-1,4-galactosyltransferase 1 OS=Mus musculus GN=B4galt1	sp|P15535-2|B4GT1_MOUSE	43 kDa	0.019	female high, male low	0		0.022	female high, male low	0		0.013	female high, male low	0
Interleukin-4 receptor subunit alpha OS=Mus musculus GN=Il4r PE=1 SV=1	sp|P16382|IL4RA_MOUSE	88 kDa	0.34	[]	INF		0.34	[]	INF		0.34	[]	INF
Spectrin alpha chain, non-erythrocytic 1 OS=Mus musculus GN=Sptan1 PE=1 SV=4	sp|P16546|SPTN1_MOUSE	285 kDa	0.0078	female high, male low	0.5		0.01	female high, male low	0.5		0.091	[]	0.7
Isoform LAMP-2B of Lysosome-associated membrane glycoprotein 2 OS=Mus musculus GN=Lamp2	sp|P17047-2|LAMP2_MOUSE (+2)	46 kDa	0.98	[]	1		0.95	[]	1.1		0.95	[]	0.9
Isoform 2 of Tropomyosin alpha-3 chain OS=Mus musculus GN=Tpm3	sp|P21107-2|TPM3_MOUSE	29 kDa	0.35	[]	0.8		0.43	[]	0.7		0.91	[]	1
Lamin-B2 OS=Mus musculus GN=Lmnb2 PE=1 SV=2	sp|P21619|LMNB2_MOUSE	67 kDa	0.63	[]	1.6		0.64	[]	1.6		0.91	[]	1.1
Non-specific lipid-transfer protein OS=Mus musculus GN=Scp2 PE=1 SV=3	sp|P32020|NLTP_MOUSE	59 kDa	0.97	[]	1		0.98	[]	1		0.93	[]	1.1
Isoform 2 of Tryptophan--tRNA ligase, cytoplasmic OS=Mus musculus GN=Wars	sp|P32921-2|SYWC_MOUSE (+1)	54 kDa	0.019	female high, male low	0		0.022	female high, male low	0		0.031	female high, male low	0
Bifunctional epoxide hydrolase 2 OS=Mus musculus GN=Ephx2 PE=1 SV=2	sp|P34914|HYES_MOUSE	63 kDa	0.018	female high, male low	0		0.017	female high, male low	0		0.033	female high, male low	0
Isoform Cytoplasmic of Glutathione reductase, mitochondrial OS=Mus musculus GN=Gsr	sp|P47791-2|GSHR_MOUSE (+1)	51 kDa	0.12	[]	0.4		0.12	[]	0.4		0.45	[]	0.6
Wee1-like protein kinase OS=Mus musculus GN=Wee1 PE=1 SV=2	sp|P47810|WEE1_MOUSE-DECOY	?	0.34	[]	INF		1	[]	INF		1	[]	INF
Isoform 2 of Glutamine--fructose-6-phosphate aminotransferase [isomerizing] 1 OS=Mus musculus GN=Gfpt1	sp|P47856-2|GFPT1_MOUSE (+1)	77 kDa	< 0,00010	female high, male low	0.05		< 0,00010	female high, male low	0.05		< 0,00010	female high, male low	0.06
Isoform 2 of ATP-dependent 6-phosphofructokinase, muscle type OS=Mus musculus GN=Pfkm	sp|P47857-2|PFKAM_MOUSE (+2)	93 kDa	0.011	female low, male high	INF		0.011	female low, male high	INF		0.012	female low, male high	INF
Prelamin-A/C OS=Mus musculus GN=Lmna PE=1 SV=2	sp|P48678|LMNA_MOUSE	74 kDa	0.0065	female high, male low	0.5		0.0075	female high, male low	0.5		0.058	[]	0.6
Caveolin-1 OS=Mus musculus GN=Cav1 PE=1 SV=1	sp|P49817|CAV1_MOUSE	21 kDa	0.4	[]	0.7		0.4	[]	0.7		0.58	[]	0.8
V-type proton ATPase catalytic subunit A OS=Mus musculus GN=Atp6v1a PE=1 SV=2	sp|P50516|VATA_MOUSE	68 kDa	0.79	[]	1.3		0.79	[]	1.3		0.48	[]	2.4
Proliferation-associated protein 2G4 OS=Mus musculus GN=Pa2g4 PE=1 SV=3	sp|P50580|PA2G4_MOUSE	44 kDa	0.011	female high, male low	0.1		0.012	female high, male low	0.1		0.0064	female high, male low	0.2
Pyruvate kinase PKM OS=Mus musculus GN=Pkm PE=1 SV=4	sp|P52480|KPYM_MOUSE	58 kDa	0.11	[]	0.8		0.11	[]	0.8		0.81	[]	1.1
Mismatch repair endonuclease PMS2 OS=Mus musculus GN=Pms2 PE=2 SV=1	sp|P54279|PMS2_MOUSE-DECOY	?	0.056	[]	INF		1	[]	INF		1	[]	INF
Isoform 3 of Elongation factor 1-delta OS=Mus musculus GN=Eef1d	sp|P57776-3|EF1D_MOUSE	73 kDa	0.17	[]	0.7		0.16	[]	0.7		0.98	[]	1
Isoform 2 of Tropomyosin beta chain OS=Mus musculus GN=Tpm2	sp|P58774-2|TPM2_MOUSE	33 kDa	0.13	[]	1.7		0.049	female low, male high	3.4		0.06	[]	2.7
Cell division control protein 42 homolog OS=Mus musculus GN=Cdc42 PE=1 SV=2	sp|P60766|CDC42_MOUSE	21 kDa	0.76	[]	1.2		0.77	[]	1.2		0.81	[]	0.9
Isoform 2 of Heterogeneous nuclear ribonucleoprotein K OS=Mus musculus GN=Hnrnpk	sp|P61979-2|HNRPK_MOUSE (+1)	51 kDa	0.0091	female high, male low	0.5		0.007	female high, male low	0.5		0.049	female high, male low	0.6
Isoform 2 of 40S ribosomal protein S24 OS=Mus musculus GN=Rps24	sp|P62849-2|RS24_MOUSE (+2)	15 kDa	0.0043	female high, male low	0		0.0054	female high, male low	0		0.0015	female high, male low	0
60 kDa heat shock protein, mitochondrial OS=Mus musculus GN=Hspd1 PE=1 SV=1	sp|P63038|CH60_MOUSE	61 kDa	0.004	female high, male low	0.7		0.0025	female high, male low	0.7		0.047	female high, male low	0.7
DNA-dependent protein kinase catalytic subunit OS=Mus musculus GN=Prkdc PE=1 SV=3	sp|P97313|PRKDC_MOUSE	471 kDa	0.34	[]	0		0.34	[]	0		0.34	[]	0
Fumarate hydratase, mitochondrial OS=Mus musculus GN=Fh PE=1 SV=3	sp|P97807|FUMH_MOUSE	54 kDa	0.059	[]	0.6		0.057	[]	0.7		0.88	[]	1
Peroxiredoxin-5, mitochondrial OS=Mus musculus GN=Prdx5 PE=1 SV=2	sp|P99029|PRDX5_MOUSE	22 kDa	0.13	[]	0.6		0.13	[]	0.6		0.16	[]	0.6
Isoform 2 of Pituitary-specific positive transcription factor 1 OS=Mus musculus GN=Pou1f1	sp|Q00286-2|PIT1_MOUSE-DECOY (+4)	?	0.34	[]	0		1	[]	INF		1	[]	INF
Glutamate receptor ionotropic, NMDA 2C OS=Mus musculus GN=Grin2c PE=2 SV=2	sp|Q01098|NMDE3_MOUSE-DECOY	?	0.34	[]	0		1	[]	INF		1	[]	INF
Calponin-1 OS=Mus musculus GN=Cnn1 PE=2 SV=1	sp|Q08091|CNN1_MOUSE	33 kDa	0.017	female low, male high	5.4		0.018	female low, male high	5.3		0.0032	female low, male high	4.4
Oxysterol-binding protein 1 OS=Mus musculus GN=Osbp PE=1 SV=3	sp|Q3B7Z2|OSBP1_MOUSE	89 kDa	0.079	[]	0.5		0.089	[]	0.5		0.12	[]	0.6
Isoform 2 of Heterochromatin protein 1-binding protein 3 OS=Mus musculus GN=Hp1bp3	sp|Q3TEA8-2|HP1B3_MOUSE-DECOY (+4)	?	0.16	[]	INF		1	[]	INF		1	[]	INF
Isoform 2 of Ras-responsive element-binding protein 1 OS=Mus musculus GN=Rreb1	sp|Q3UH06-2|RREB1_MOUSE (+2)	175 kDa	0.34	[]	0		0.34	[]	0		0.34	[]	0
Glycerol-3-phosphate dehydrogenase 1-like protein OS=Mus musculus GN=Gpd1l PE=1 SV=2	sp|Q3ULJ0|GPD1L_MOUSE	38 kDa	0.36	[]	0.5		0.088	[]	0.3		0.5	[]	0.6
Protein transport protein Sec31A OS=Mus musculus GN=Sec31a PE=1 SV=2	sp|Q3UPL0|SC31A_MOUSE	134 kDa	0.24	[]	0.6		0.25	[]	0.6		0.37	[]	0.8
Prominin-2 OS=Mus musculus GN=Prom2 PE=1 SV=1	sp|Q3UUY6|PROM2_MOUSE	93 kDa	0.00026	female high, male low	0.06		0.00038	female high, male low	0.06		< 0,00010	female high, male low	0.07
Transmembrane protein 2 OS=Mus musculus GN=Tmem2 PE=1 SV=1	sp|Q5FWI3|TMEM2_MOUSE-DECOY	?	0.34	[]	INF		1	[]	INF		1	[]	INF
Isoform 2 of Vacuolar protein sorting-associated protein 13A OS=Mus musculus GN=Vps13a	sp|Q5H8C4-2|VP13A_MOUSE-DECOY (+1)	?	0.25	[]	0		1	[]	INF		1	[]	INF
Isoform 3 of 2-oxoglutarate dehydrogenase, mitochondrial OS=Mus musculus GN=Ogdh	sp|Q60597-3|ODO1_MOUSE (+1)	118 kDa	0.11	[]	0.5		0.11	[]	0.5		0.5	[]	0.8
Isoform Smooth muscle of Myosin light polypeptide 6 OS=Mus musculus GN=Myl6	sp|Q60605-2|MYL6_MOUSE (+1)	17 kDa	0.89	[]	1.1		0.68	[]	1.2		0.76	[]	1.2
Isoform 3 of Heterogeneous nuclear ribonucleoprotein D0 OS=Mus musculus GN=Hnrnpd	sp|Q60668-3|HNRPD_MOUSE (+1)	33 kDa	< 0,00010	female high, male low	0.09		0.00078	female high, male low	0.2		0.0025	female high, male low	0.08
Protein phosphatase 1 regulatory subunit 1B OS=Mus musculus GN=Ppp1r1b PE=2 SV=2	sp|Q60829|PPR1B_MOUSE	22 kDa	0.00016	female high, male low	0		0.00019	female high, male low	0		0.00012	female high, male low	0
Isoform Mt-VDAC1 of Voltage-dependent anion-selective channel protein 1 OS=Mus musculus GN=Vdac1	sp|Q60932-2|VDAC1_MOUSE	31 kDa	0.24	[]	0.5		0.24	[]	0.5		0.24	[]	0.4
Isoform 2 of Protein PML OS=Mus musculus GN=Pml	sp|Q60953-2|PML_MOUSE (+1)	93 kDa	0.13	[]	0.2		0.14	[]	0.2		0.066	[]	0.2
Rab GDP dissociation inhibitor beta OS=Mus musculus GN=Gdi2 PE=1 SV=1	sp|Q61598|GDIB_MOUSE	51 kDa	0.9	[]	1		0.9	[]	1		0.79	[]	0.9
Isoform Alpha-6X1A of Integrin alpha-6 OS=Mus musculus GN=Itga6	sp|Q61739-2|ITA6_MOUSE (+1)	120 kDa	0.22	[]	2		0.22	[]	2		0.17	[]	2
Periostin OS=Mus musculus GN=Postn PE=1 SV=2	sp|Q62009|POSTN_MOUSE	93 kDa	0.034	female low, male high	4		0.036	female low, male high	4		0.031	female low, male high	3.9
Spectrin beta chain, non-erythrocytic 1 OS=Mus musculus GN=Sptbn1 PE=1 SV=2	sp|Q62261|SPTB2_MOUSE	274 kDa	< 0,00010	female high, male low	0.2		0.00011	female high, male low	0.2		0.0021	female high, male low	0.2
AT-rich interactive domain-containing protein 3A OS=Mus musculus GN=Arid3a PE=1 SV=1	sp|Q62431|ARI3A_MOUSE-DECOY	?	0.34	[]	0		1	[]	INF		1	[]	INF
Syntaxin-3 OS=Mus musculus GN=Stx3 PE=2 SV=1	sp|Q64704|STX3_MOUSE	33 kDa	0.059	[]	INF		0.058	[]	INF		0.074	[]	INF
Attractin-like protein 1 OS=Mus musculus GN=Atrnl1 PE=1 SV=2	sp|Q6A051|ATRN1_MOUSE-DECOY	?	0.34	[]	0		1	[]	INF		1	[]	INF
Submandibular gland protein C OS=Mus musculus GN=Muc19 PE=1 SV=1	sp|Q6JHY2|SMGC_MOUSE	74 kDa	< 0,00010	female high, male low	0		< 0,00010	female high, male low	0		< 0,00010	female high, male low	0
Isoform 2 of 2-oxoisovalerate dehydrogenase subunit beta, mitochondrial OS=Mus musculus GN=Bckdhb	sp|Q6P3A8-2|ODBB_MOUSE (+1)	36 kDa	0.16	[]	0		0.16	[]	0		0.2	[]	0
DENN domain-containing protein 5A OS=Mus musculus GN=Dennd5a PE=1 SV=1	sp|Q6PAL8|DEN5A_MOUSE-DECOY	?	0.16	[]	INF		1	[]	INF		1	[]	INF
Proteasome-associated protein ECM29 homolog OS=Mus musculus GN=Ecm29 PE=1 SV=3	sp|Q6PDI5|ECM29_MOUSE	204 kDa	0.24	[]	5.6		0.24	[]	5.7		0.2	[]	8.9
Isoform 3 of Telomere-associated protein RIF1 OS=Mus musculus GN=Rif1	sp|Q6PR54-3|RIF1_MOUSE-DECOY (+1)	?	0.34	[]	INF		1	[]	INF		1	[]	INF
Isoform XLas-4 of Guanine nucleotide-binding protein G(s) subunit alpha isoforms XLas OS=Mus musculus GN=Gnas	sp|Q6R0H7-4|GNAS1_MOUSE (+1)	120 kDa	0.59	[]	0.8		0.58	[]	0.7		0.93	[]	1
Guanylate cyclase 2G OS=Mus musculus GN=Gucy2g PE=1 SV=1	sp|Q6TL19|GUC2G_MOUSE-DECOY	?	0.34	[]	INF		1	[]	INF		1	[]	INF
Nesprin-2 OS=Mus musculus GN=Syne2 PE=1 SV=2	sp|Q6ZWQ0|SYNE2_MOUSE-DECOY	?	0.18	[]	INF		1	[]	INF		1	[]	INF
Kynurenine--oxoglutarate transaminase 3 OS=Mus musculus GN=Ccbl2 PE=1 SV=1	sp|Q71RI9|KAT3_MOUSE	51 kDa	0.06	[]	0.3		0.061	[]	0.3		0.18	[]	0.4
Isoform 2 of Heterogeneous nuclear ribonucleoprotein Q OS=Mus musculus GN=Syncrip	sp|Q7TMK9-2|HNRPQ_MOUSE	63 kDa	0.11	[]	0.5		0.12	[]	0.5		0.22	[]	0.6
Isoform 2 of E3 ubiquitin-protein ligase MYCBP2 OS=Mus musculus GN=Mycbp2	sp|Q7TPH6-2|MYCB2_MOUSE-DECOY	?	0.34	[]	INF		1	[]	INF		1	[]	INF
Myb-binding protein 1A OS=Mus musculus GN=Mybbp1a PE=1 SV=2	sp|Q7TPV4|MBB1A_MOUSE-DECOY	?	0.68	[]	0.6		1	[]	INF		1	[]	INF
Lysine-specific demethylase 5B OS=Mus musculus GN=Kdm5b PE=1 SV=1	sp|Q80Y84|KDM5B_MOUSE	176 kDa	0.34	[]	0		0.34	[]	0		0.34	[]	0
Isoform 5 of Tenascin OS=Mus musculus GN=Tnc	sp|Q80YX1-5|TENA_MOUSE	172 kDa	0.7	[]	1.7		0.7	[]	1.7		0.61	[]	2.2
Alpha-1,3-mannosyl-glycoprotein 4-beta-N-acetylglucosaminyltransferase A OS=Mus musculus GN=Mgat4a PE=2 SV=1	sp|Q812G0|MGT4A_MOUSE	61 kDa	0.26	[]	0.4		0.26	[]	0.4		0.26	[]	0.4
Elongation factor Tu, mitochondrial OS=Mus musculus GN=Tufm PE=1 SV=1	sp|Q8BFR5|EFTU_MOUSE	50 kDa	0.047	female high, male low	0.3		0.05	[]	0.3		0.076	[]	0.4
Neutral alpha-glucosidase AB OS=Mus musculus GN=Ganab PE=1 SV=1	sp|Q8BHN3|GANAB_MOUSE	107 kDa	0.015	female high, male low	0.2		0.016	female high, male low	0.2		0.047	female high, male low	0.3
Melanoma inhibitory activity protein 3 OS=Mus musculus GN=Mia3 PE=1 SV=2	sp|Q8BI84|MIA3_MOUSE	214 kDa	0.7	[]	1.3		0.69	[]	1.4		0.85	[]	1.2
Isoform 2 of Protein asteroid homolog 1 OS=Mus musculus GN=Aste1	sp|Q8BIR2-2|ASTE1_MOUSE-DECOY (+1)	?	0.34	[]	INF		1	[]	INF		1	[]	INF
Probable threonine protease PRSS50 OS=Mus musculus GN=Prss50 PE=2 SV=1	sp|Q8BLH5|TSP50_MOUSE-DECOY	?	0.34	[]	INF		1	[]	INF		1	[]	INF
Sec1 family domain-containing protein 1 OS=Mus musculus GN=Scfd1 PE=1 SV=1	sp|Q8BRF7|SCFD1_MOUSE	72 kDa	0.45	[]	0.7		0.45	[]	0.7		0.8	[]	0.9
Sec1 family domain-containing protein 1 OS=Mus musculus GN=Scfd1 PE=1 SV=1	sp|Q8BRF7|SCFD1_MOUSE-DECOY	?	0.15	[]	INF		1	[]	INF		1	[]	INF
Isoform 2 of Dynein heavy chain 3, axonemal OS=Mus musculus GN=Dnah3	sp|Q8BW94-2|DYH3_MOUSE-DECOY	?	0.96	[]	1		1	[]	INF		1	[]	INF
Putative E3 ubiquitin-protein ligase SH3RF2 OS=Mus musculus GN=Sh3rf2 PE=1 SV=2	sp|Q8BZT2|SH3R2_MOUSE-DECOY	?	0.34	[]	0		1	[]	INF		1	[]	INF
Isoform 2 of Septin-11 OS=Mus musculus GN=Sept11	sp|Q8C1B7-2|SEP11_MOUSE (+2)	49 kDa	0.063	[]	INF		0.062	[]	INF		0.075	[]	INF
MICOS complex subunit Mic60 OS=Mus musculus GN=Immt PE=1 SV=1	sp|Q8CAQ8|MIC60_MOUSE	84 kDa	0.11	[]	0.6		0.11	[]	0.6		0.42	[]	0.7
E3 UFM1-protein ligase 1 OS=Mus musculus GN=Ufl1 PE=1 SV=2	sp|Q8CCJ3|UFL1_MOUSE	90 kDa	0.12	[]	0.4		0.13	[]	0.4		0.16	[]	0.5
Perilipin-1 OS=Mus musculus GN=Plin1 PE=1 SV=2	sp|Q8CGN5|PLIN1_MOUSE	56 kDa	0.18	[]	0.4		0.19	[]	0.5		0.36	[]	0.6
Teashirt homolog 3 OS=Mus musculus GN=Tshz3 PE=1 SV=2	sp|Q8CGV9|TSH3_MOUSE-DECOY	?	0.061	[]	0		1	[]	INF		1	[]	INF
Isoform 2 of Protein unc-45 homolog B OS=Mus musculus GN=Unc45b	sp|Q8CGY6-2|UN45B_MOUSE-DECOY (+1)	?	0.19	[]	INF		1	[]	INF		1	[]	INF
Transcriptional repressor p66 alpha OS=Mus musculus GN=Gatad2a PE=1 SV=2	sp|Q8CHY6|P66A_MOUSE-DECOY (+1)	?	0.34	[]	0		1	[]	INF		1	[]	INF
PDZ and LIM domain protein 5 OS=Mus musculus GN=Pdlim5 PE=1 SV=4	sp|Q8CI51|PDLI5_MOUSE	63 kDa	0.51	[]	0.6		0.52	[]	0.6		0.64	[]	0.7
Transient receptor potential cation channel subfamily M member 6 OS=Mus musculus GN=Trpm6 PE=2 SV=1	sp|Q8CIR4|TRPM6_MOUSE-DECOY	?	0.5	[]	3.7		1	[]	INF		1	[]	INF
Isoform 2 of Acylamino-acid-releasing enzyme OS=Mus musculus GN=Apeh	sp|Q8R146-2|APEH_MOUSE (+1)	80 kDa	0.015	female high, male low	0		0.015	female high, male low	0		0.039	female high, male low	0
Isoform 2 of Protein HID1 OS=Mus musculus GN=Hid1	sp|Q8R1F6-2|HID1_MOUSE (+1)	89 kDa	0.028	female high, male low	0		0.028	female high, male low	0		0.11	[]	0
Fucose mutarotase OS=Mus musculus GN=Fuom PE=1 SV=1	sp|Q8R2K1|FUCM_MOUSE	17 kDa	0.29	[]	0.2		0.29	[]	0.2		0.32	[]	0.3
Solute carrier family 35 member F6 OS=Mus musculus GN=Slc35f6 PE=2 SV=1	sp|Q8VE96|S35F6_MOUSE-DECOY	?	0.91	[]	0.9		1	[]	INF		1	[]	INF
Placenta-expressed transcript 1 protein OS=Mus musculus GN=Plet1 PE=1 SV=1	sp|Q8VEN2|PLET1_MOUSE	25 kDa	0.18	[]	1.6		0.17	[]	1.6		0.088	[]	2
Kelch domain-containing protein 8A OS=Mus musculus GN=Klhdc8a PE=2 SV=1	sp|Q91XA8|KLD8A_MOUSE-DECOY	?	0.34	[]	INF		1	[]	INF		1	[]	INF
Dynein heavy chain 8, axonemal OS=Mus musculus GN=Dnah8 PE=1 SV=2	sp|Q91XQ0|DYH8_MOUSE-DECOY	?	0.34	[]	0		1	[]	INF		1	[]	INF
UTP--glucose-1-phosphate uridylyltransferase OS=Mus musculus GN=Ugp2 PE=2 SV=3	sp|Q91ZJ5|UGPA_MOUSE	57 kDa	0.0023	female high, male low	0		0.0019	female high, male low	0		0.0081	female high, male low	0
Isoform 5 of Dystonin OS=Mus musculus GN=Dst	sp|Q91ZU6-5|DYST_MOUSE-DECOY	?	0.34	[]	0		1	[]	INF		1	[]	INF
Prolow-density lipoprotein receptor-related protein 1 OS=Mus musculus GN=Lrp1 PE=1 SV=1	sp|Q91ZX7|LRP1_MOUSE-DECOY	?	0.18	[]	0		1	[]	INF		1	[]	INF
Heterogeneous nuclear ribonucleoprotein L-like OS=Mus musculus GN=Hnrnpll PE=1 SV=3	sp|Q921F4|HNRLL_MOUSE	64 kDa	0.073	[]	0		0.069	[]	0		0.087	[]	0
ATPase family AAA domain-containing protein 3 OS=Mus musculus GN=Atad3 PE=1 SV=1	sp|Q925I1|ATAD3_MOUSE	67 kDa	0.17	[]	0		0.17	[]	0		0.19	[]	0
Golgi reassembly-stacking protein 2 OS=Mus musculus GN=Gorasp2 PE=1 SV=3	sp|Q99JX3|GORS2_MOUSE	47 kDa	0.079	[]	0.3		0.075	[]	0.3		0.037	female high, male low	0.2
Isoform 2 of Pyridoxal-dependent decarboxylase domain-containing protein 1 OS=Mus musculus GN=Pdxdc1	sp|Q99K01-2|PDXD1_MOUSE	87 kDa	0.0068	female high, male low	0.1		0.0067	female high, male low	0.1		0.0062	female high, male low	0.2
N-acylneuraminate cytidylyltransferase OS=Mus musculus GN=Cmas PE=1 SV=2	sp|Q99KK2|NEUA_MOUSE	48 kDa	0.019	female high, male low	0.1		0.021	female high, male low	0.1		0.026	female high, male low	0.2
Beta-1-syntrophin OS=Mus musculus GN=Sntb1 PE=1 SV=4	sp|Q99L88|SNTB1_MOUSE	58 kDa	0.061	[]	0		0.062	[]	0		0.078	[]	0
Reticulon-4 OS=Mus musculus GN=Rtn4 PE=1 SV=2	sp|Q99P72|RTN4_MOUSE	127 kDa	0.22	[]	2		0.21	[]	2		0.11	[]	2.7
Isoform 2 of Cytosol aminopeptidase OS=Mus musculus GN=Lap3	sp|Q9CPY7-2|AMPL_MOUSE (+1)	53 kDa	0.93	[]	0.9		0.93	[]	0.9		0.15	[]	0.4
Isoform Short of 14-3-3 protein beta/alpha OS=Mus musculus GN=Ywhab	sp|Q9CQV8-2|1433B_MOUSE (+1)	28 kDa	0.1	[]	0.6		0.7	[]	0.9		0.73	[]	0.9
Golgi phosphoprotein 3 OS=Mus musculus GN=Golph3 PE=1 SV=1	sp|Q9CRA5|GOLP3_MOUSE	34 kDa	0.39	[]	0.5		0.39	[]	0.5		0.57	[]	0.6
Centromere protein V OS=Mus musculus GN=Cenpv PE=2 SV=2	sp|Q9CXS4|CENPV_MOUSE	28 kDa	0.0002	female high, male low	0.2		0.00017	female high, male low	0.2		0.0018	female high, male low	0.2
Isoform 2 of Plasminogen activator inhibitor 1 RNA-binding protein OS=Mus musculus GN=Serbp1	sp|Q9CY58-2|PAIRB_MOUSE (+2)	43 kDa	0.016	female high, male low	0.3		0.015	female high, male low	0.3		0.099	[]	0.4
Obg-like ATPase 1 OS=Mus musculus GN=Ola1 PE=1 SV=1	sp|Q9CZ30|OLA1_MOUSE	45 kDa	0.77	[]	0.9		0.77	[]	0.9		0.78	[]	1.1
Isoform 2 of ATP-dependent (S)-NAD(P)H-hydrate dehydratase OS=Mus musculus GN=Carkd	sp|Q9CZ42-2|NNRD_MOUSE	32 kDa	0.0024	female high, male low	0		0.0021	female high, male low	0		0.0014	female high, male low	0
Isoform 3 of NSFL1 cofactor p47 OS=Mus musculus GN=Nsfl1c	sp|Q9CZ44-3|NSF1C_MOUSE (+1)	41 kDa	0.0023	female high, male low	0.2		0.0024	female high, male low	0.2		0.014	female high, male low	0.2
Ubiquitin-conjugating enzyme E2 variant 1 OS=Mus musculus GN=Ube2v1 PE=1 SV=1	sp|Q9CZY3|UB2V1_MOUSE	16 kDa	0.079	[]	0.2		0.075	[]	0.2		0.16	[]	0.2
Isoform 2 of Heterogeneous nuclear ribonucleoprotein M OS=Mus musculus GN=Hnrnpm	sp|Q9D0E1-2|HNRPM_MOUSE (+1)	74 kDa	0.017	female high, male low	0		0.019	female high, male low	0		0.038	female high, male low	0
Cytochrome c1, heme protein, mitochondrial OS=Mus musculus GN=Cyc1 PE=1 SV=1	sp|Q9D0M3|CY1_MOUSE	35 kDa	0.017	female high, male low	0.4		0.02	female high, male low	0.4		0.06	[]	0.5
Transmembrane emp24 domain-containing protein 10 OS=Mus musculus GN=Tmed10 PE=2 SV=1	sp|Q9D1D4|TMEDA_MOUSE	25 kDa	0.0075	female high, male low	0.3		0.0067	female high, male low	0.3		0.059	[]	0.6
Nuclear pore membrane glycoprotein 210-like OS=Mus musculus GN=Nup210l PE=2 SV=2	sp|Q9D2F7|P210L_MOUSE-DECOY	?	0.34	[]	INF		1	[]	INF		1	[]	INF
Dihydrolipoyllysine-residue succinyltransferase component of 2-oxoglutarate dehydrogenase complex, mitochondrial OS=Mus musculus GN=Dlst PE=1 SV=1	sp|Q9D2G2|ODO2_MOUSE	49 kDa	0.43	[]	0.7		0.44	[]	0.7		0.08	[]	0.5
Low molecular weight phosphotyrosine protein phosphatase OS=Mus musculus GN=Acp1 PE=1 SV=3	sp|Q9D358|PPAC_MOUSE	18 kDa	0.23	[]	0.3		0.24	[]	0.3		0.44	[]	0.5
DNA-directed RNA polymerase III subunit RPC3 OS=Mus musculus GN=Polr3c PE=2 SV=1	sp|Q9D483|RPC3_MOUSE	61 kDa	0.34	[]	INF		0.34	[]	INF		0.34	[]	INF
Isoform 2 of C-Maf-inducing protein OS=Mus musculus GN=Cmip	sp|Q9D486-2|CMIP_MOUSE (+1)	77 kDa	0.34	[]	0		0.34	[]	0		0.34	[]	0
NADH dehydrogenase [ubiquinone] flavoprotein 2, mitochondrial OS=Mus musculus GN=Ndufv2 PE=1 SV=2	sp|Q9D6J6|NDUV2_MOUSE	27 kDa	0.028	female high, male low	0.2		0.029	female high, male low	0.2		0.066	[]	0.3
Isocitrate dehydrogenase [NAD] subunit alpha, mitochondrial OS=Mus musculus GN=Idh3a PE=1 SV=1	sp|Q9D6R2|IDH3A_MOUSE	40 kDa	0.12	[]	0.3		0.12	[]	0.3		0.15	[]	0.5
Isoform 2 of Mitochondrial peptide methionine sulfoxide reductase OS=Mus musculus GN=Msra	sp|Q9D6Y7-2|MSRA_MOUSE (+1)	24 kDa	0.76	[]	1.6		0.76	[]	1.6		0.89	[]	1.2
Isoform 2 of Malignant T-cell-amplified sequence 1 OS=Mus musculus GN=Mcts1	sp|Q9DB27-2|MCTS1_MOUSE (+1)	21 kDa	0.73	[]	1.3		0.73	[]	1.3		0.55	[]	1.6
Isoform 2 of Alpha-aminoadipic semialdehyde dehydrogenase OS=Mus musculus GN=Aldh7a1	sp|Q9DBF1-2|AL7A1_MOUSE (+1)	56 kDa	0.049	female high, male low	0.5		0.054	[]	0.5		0.041	female high, male low	0.5
Translocon-associated protein subunit gamma OS=Mus musculus GN=Ssr3 PE=1 SV=1	sp|Q9DCF9|SSRG_MOUSE	21 kDa	0.00092	female high, male low	0		0.00084	female high, male low	0		0.0016	female high, male low	0
NADH-cytochrome b5 reductase 3 OS=Mus musculus GN=Cyb5r3 PE=1 SV=3	sp|Q9DCN2|NB5R3_MOUSE	34 kDa	0.17	[]	0.4		0.18	[]	0.4		0.21	[]	0.4
Isoform 2 of Protein SET OS=Mus musculus GN=Set	sp|Q9EQU5-2|SET_MOUSE	32 kDa	0.035	female high, male low	0		0.034	female high, male low	0		0.02	female high, male low	0
LIM domain and actin-binding protein 1 OS=Mus musculus GN=Lima1 PE=1 SV=3	sp|Q9ERG0|LIMA1_MOUSE	84 kDa	< 0,00010	female high, male low	0		< 0,00010	female high, male low	0		0.0017	female high, male low	0
Lipopolysaccharide-responsive and beige-like anchor protein OS=Mus musculus GN=Lrba PE=1 SV=1	sp|Q9ESE1|LRBA_MOUSE	317 kDa	0.0064	female low, male high	5.9		0.0071	female low, male high	5.7		0.005	female low, male high	6.7
Isoform 2 of Acidic leucine-rich nuclear phosphoprotein 32 family member B OS=Mus musculus GN=Anp32b	sp|Q9EST5-2|AN32B_MOUSE (+1)	37 kDa	0.86	[]	0.9		0.85	[]	0.9		0.84	[]	1.2
Isoform 2 of Y-box-binding protein 3 OS=Mus musculus GN=Ybx3	sp|Q9JKB3-2|YBOX3_MOUSE	31 kDa	0.36	[]	0.2		0.37	[]	0.2		0.34	[]	0.2
Hypoxia up-regulated protein 1 OS=Mus musculus GN=Hyou1 PE=1 SV=1	sp|Q9JKR6|HYOU1_MOUSE-DECOY	?	0.0046	female low, male high	24		1	[]	INF		1	[]	INF
Isoform 2 of Thioredoxin reductase 1, cytoplasmic OS=Mus musculus GN=Txnrd1	sp|Q9JMH6-2|TRXR1_MOUSE (+1)	55 kDa	0.34	[]	0		0.34	[]	0		0.34	[]	0
Isoform 4 of Coatomer subunit gamma-2 OS=Mus musculus GN=Copg2	sp|Q9QXK3-4|COPG2_MOUSE (+1)	98 kDa	0.002	female high, male low	0.3		0.04	female high, male low	0.1		0.013	female high, male low	0.3
Isoform PLEC-1I of Plectin OS=Mus musculus GN=Plec	sp|Q9QXS1-16|PLEC_MOUSE	517 kDa	0.67	[]	0.8		0.68	[]	0.8		0.86	[]	0.9
PDZ domain-containing protein 4 OS=Mus musculus GN=Pdzd4 PE=2 SV=2	sp|Q9QY39|PDZD4_MOUSE-DECOY (+1)	?	0.34	[]	INF		1	[]	INF		1	[]	INF
Spastin OS=Mus musculus GN=Spast PE=1 SV=3	sp|Q9QYY8|SPAST_MOUSE-DECOY	?	0.54	[]	3		1	[]	INF		1	[]	INF
Isoform 1 of Core histone macro-H2A.1 OS=Mus musculus GN=H2afy	sp|Q9QZQ8-2|H2AY_MOUSE (+1)	39 kDa	0.024	female high, male low	0.4		0.024	female high, male low	0.4		0.091	[]	0.5
Mevalonate kinase OS=Mus musculus GN=Mvk PE=2 SV=1	sp|Q9R008|KIME_MOUSE-DECOY (+1)	?	0.21	[]	INF		1	[]	INF		1	[]	INF
Isoform 3 of Unconventional myosin-Ic OS=Mus musculus GN=Myo1c	sp|Q9WTI7-3|MYO1C_MOUSE	120 kDa	0.36	[]	0.6		0.36	[]	0.6		0.81	[]	0.9
Isoform 2 of Adenylate kinase 2, mitochondrial OS=Mus musculus GN=Ak2	sp|Q9WTP6-2|KAD2_MOUSE (+1)	26 kDa	0.23	[]	0.2		0.23	[]	0.2		0.37	[]	0.4
Isoform 3 of Programmed cell death 6-interacting protein OS=Mus musculus GN=Pdcd6ip	sp|Q9WU78-3|PDC6I_MOUSE (+1)	97 kDa	0.31	[]	1.6		0.32	[]	1.6		0.15	[]	2.1
Isoform 3 of Programmed cell death 6-interacting protein OS=Mus musculus GN=Pdcd6ip	sp|Q9WU78-3|PDC6I_MOUSE-DECOY (+1)	?	0.21	[]	INF		1	[]	INF		1	[]	INF
Eukaryotic translation initiation factor 4H OS=Mus musculus GN=Eif4h PE=1 SV=3	sp|Q9WUK2|IF4H_MOUSE	27 kDa	0.94	[]	1.1		0.95	[]	1.1		0.68	[]	1.5
Isoform 2 of Carboxypeptidase Q OS=Mus musculus GN=Cpq	sp|Q9WVJ3-2|CBPQ_MOUSE (+1)	50 kDa	0.012	female low, male high	3.9		0.011	female low, male high	4		0.025	female low, male high	3
Isoform 2 of AP-1 complex subunit mu-2 OS=Mus musculus GN=Ap1m2	sp|Q9WVP1-2|AP1M2_MOUSE	48 kDa	0.0024	female high, male low	0		0.0027	female high, male low	0		0.0047	female high, male low	0
Isoform Short of Delta-1-pyrroline-5-carboxylate synthase OS=Mus musculus GN=Aldh18a1	sp|Q9Z110-2|P5CS_MOUSE (+1)	87 kDa	0.08	[]	0		0.077	[]	0		0.094	[]	0
General vesicular transport factor p115 OS=Mus musculus GN=Uso1 PE=1 SV=2	sp|Q9Z1Z0|USO1_MOUSE	107 kDa	0.013	female high, male low	0.4		0.016	female high, male low	0.4		0.0044	female high, male low	0.5
Isoform B of Methyl-CpG-binding protein 2 OS=Mus musculus GN=Mecp2	sp|Q9Z2D6-2|MECP2_MOUSE (+1)	54 kDa	0.63	[]	0.7		0.64	[]	0.7		0.77	[]	0.8
Succinyl-CoA ligase [GDP-forming] subunit beta, mitochondrial OS=Mus musculus GN=Suclg2 PE=1 SV=3	sp|Q9Z2I8|SUCB2_MOUSE	47 kDa	0.00072	female high, male low	0.08		0.00081	female high, male low	0.08		0.0017	female high, male low	0.1
Heterogeneous nuclear ribonucleoprotein F OS=Mus musculus GN=Hnrnpf PE=1 SV=3	sp|Q9Z2X1|HNRPF_MOUSE	46 kDa	0.01	female high, male low	0.1		0.0081	female high, male low	0.2		0.0066	female high, male low	0.2
Ankyrin-3 (Fragment) OS=Mus musculus GN=Ank3 PE=4 SV=1	tr|A0A087WNU5|A0A087WNU5_MOUSE-DECOY	?	0.34	[]	0		1	[]	INF		1	[]	INF
Protein Krtap9-5 OS=Mus musculus GN=Krtap9-5 PE=4 SV=1	tr|A2A5X3|A2A5X3_MOUSE-DECOY	?	0.69	[]	1.9		1	[]	INF		1	[]	INF
Protein Bptf OS=Mus musculus GN=Bptf PE=4 SV=1	tr|A2A654|A2A654_MOUSE-DECOY (+2)	?	0.47	[]	4.5		1	[]	INF		1	[]	INF
Protein Tex16 OS=Mus musculus GN=Tex16 PE=2 SV=1	tr|A2RT18|A2RT18_MOUSE-DECOY (+1)	?	0.47	[]	4.5		1	[]	INF		1	[]	INF
Protein CASC5 OS=Mus musculus GN=Casc5 PE=4 SV=1	tr|A3KGI3|A3KGI3_MOUSE-DECOY	?	0.3	[]	4.9		1	[]	INF		1	[]	INF
DmX-like protein 2 OS=Mus musculus GN=Dmxl2 PE=1 SV=1	tr|B0V2P5|B0V2P5_MOUSE-DECOY	?	0.34	[]	INF		1	[]	INF		1	[]	INF
Dynein, axonemal, heavy chain 9 OS=Mus musculus GN=Dnah9 PE=4 SV=1	tr|B1AR51|B1AR51_MOUSE-DECOY	?	0.25	[]	5.3		1	[]	INF		1	[]	INF
Protein Vps13d OS=Mus musculus GN=Vps13d PE=4 SV=1	tr|B1ART1|B1ART1_MOUSE-DECOY (+1)	?	0.69	[]	1.9		1	[]	INF		1	[]	INF
MCG120048 OS=Mus musculus GN=Mptx2 PE=4 SV=1	tr|D3YYJ7|D3YYJ7_MOUSE-DECOY	?	0.34	[]	0		1	[]	INF		1	[]	INF
Protein Col6a3 OS=Mus musculus GN=Col6a3 PE=1 SV=2	tr|E9PWQ3|E9PWQ3_MOUSE-DECOY	?	0.66	[]	2		1	[]	INF		1	[]	INF
Protein Macc1 OS=Mus musculus GN=Macc1 PE=4 SV=1	tr|E9PXX8|E9PXX8_MOUSE-DECOY	?	0.34	[]	INF		1	[]	INF		1	[]	INF
Protein Vmn2r79 OS=Mus musculus GN=Vmn2r79 PE=4 SV=1	tr|E9Q067|E9Q067_MOUSE-DECOY	?	0.34	[]	INF		1	[]	INF		1	[]	INF
Lysosomal trafficking regulator, isoform CRA_a OS=Mus musculus GN=Lyst PE=1 SV=1	tr|G5E8Q0|G5E8Q0_MOUSE-DECOY	?	0.72	[]	0.6		1	[]	INF		1	[]	INF
Protein MMS22-like OS=Mus musculus GN=Mms22l PE=4 SV=1	tr|G8JL47|G8JL47_MOUSE-DECOY	?	0.48	[]	4.1		1	[]	INF		1	[]	INF
